# Supplementary material for: The Enhancer Landscape during Early Neocortical Development Reveals Patterns of Dense Regulation and Co-option
Source: PLoS Genet. 2013 Aug 29;9(8):e1003728. doi: 10.1371/journal.pgen.1003728 (PMC3757057; doi:10.1371/journal.pgen.1003728)
Supplement: Table S1 — The mouse mm9 coordinates of 6,629 p300 peaks obtained from E14.5 dorsal cerebral wall ChIP-seq. (XLSX) [file pgen.1003728.s009.xlsx]

## Sheet: p300.mm9
#mm9 chrom	bed start	bed end	peak name
chr1	94633548	94635188	e14neo_p300.204
chr1	99744065	99745941	e14neo_p300.212
chr1	148503940	148505376	e14neo_p300.299
chr1	3084466	3085374	e14neo_p300.1
chr1	5012531	5014139	e14neo_p300.2
chr1	6724204	6725421	e14neo_p300.3
chr1	9573623	9574660	e14neo_p300.4
chr1	9638924	9639740	e14neo_p300.5
chr1	10586314	10587151	e14neo_p300.6
chr1	11990364	11991292	e14neo_p300.7
chr1	12399859	12401053	e14neo_p300.8
chr1	13928041	13929045	e14neo_p300.9
chr1	15558518	15559326	e14neo_p300.10
chr1	15641649	15642565	e14neo_p300.11
chr1	18158068	18158972	e14neo_p300.12
chr1	18180517	18182622	e14neo_p300.13
chr1	18297170	18298150	e14neo_p300.14
chr1	19234785	19235634	e14neo_p300.15
chr1	20976618	20977345	e14neo_p300.16
chr1	21401277	21402383	e14neo_p300.17
chr1	21650502	21651651	e14neo_p300.18
chr1	23841552	23842366	e14neo_p300.19
chr1	24232779	24234312	e14neo_p300.20
chr1	24743148	24744075	e14neo_p300.21
chr1	25144487	25145412	e14neo_p300.22
chr1	25236507	25238443	e14neo_p300.23
chr1	25948538	25950564	e14neo_p300.24
chr1	27225839	27226740	e14neo_p300.25
chr1	27698744	27699677	e14neo_p300.26
chr1	28201589	28202398	e14neo_p300.27
chr1	28271075	28271805	e14neo_p300.28
chr1	30117359	30118410	e14neo_p300.29
chr1	31121856	31122579	e14neo_p300.30
chr1	31693424	31694402	e14neo_p300.31
chr1	32366253	32367263	e14neo_p300.32
chr1	32519775	32520701	e14neo_p300.33
chr1	32610429	32611448	e14neo_p300.34
chr1	33808076	33808772	e14neo_p300.35
chr1	33900599	33901364	e14neo_p300.36
chr1	34640533	34641509	e14neo_p300.37
chr1	34721661	34722673	e14neo_p300.38
chr1	35992981	35993878	e14neo_p300.39
chr1	36692904	36693564	e14neo_p300.40
chr1	37153882	37155363	e14neo_p300.41
chr1	37178930	37180318	e14neo_p300.42
chr1	38474788	38475823	e14neo_p300.43
chr1	38485419	38486580	e14neo_p300.44
chr1	38494855	38496281	e14neo_p300.45
chr1	38507564	38508199	e14neo_p300.46
chr1	38621932	38622675	e14neo_p300.47
chr1	38687975	38688903	e14neo_p300.48
chr1	38689272	38690393	e14neo_p300.49
chr1	40003512	40005424	e14neo_p300.50
chr1	41084206	41085022	e14neo_p300.51
chr1	41208946	41211076	e14neo_p300.52
chr1	41214310	41215612	e14neo_p300.53
chr1	41222885	41223946	e14neo_p300.54
chr1	41331826	41332842	e14neo_p300.55
chr1	41406969	41407657	e14neo_p300.56
chr1	41661175	41663314	e14neo_p300.57
chr1	41707870	41710653	e14neo_p300.58
chr1	41799081	41800922	e14neo_p300.59
chr1	41805710	41806898	e14neo_p300.60
chr1	41866904	41868647	e14neo_p300.61
chr1	41870516	41872098	e14neo_p300.62
chr1	41948298	41949965	e14neo_p300.63
chr1	41975111	41976226	e14neo_p300.64
chr1	41992355	41993664	e14neo_p300.65
chr1	42313819	42315670	e14neo_p300.66
chr1	42528514	42529319	e14neo_p300.67
chr1	42742803	42744193	e14neo_p300.68
chr1	43414806	43415650	e14neo_p300.69
chr1	43751425	43752364	e14neo_p300.70
chr1	45173407	45174000	e14neo_p300.71
chr1	46886438	46888051	e14neo_p300.72
chr1	47160088	47161208	e14neo_p300.73
chr1	50996712	50997611	e14neo_p300.74
chr1	51272951	51273729	e14neo_p300.75
chr1	51706494	51708259	e14neo_p300.76
chr1	52362991	52364502	e14neo_p300.77
chr1	52578114	52578977	e14neo_p300.78
chr1	52580626	52581450	e14neo_p300.79
chr1	52653895	52654928	e14neo_p300.80
chr1	53796776	53798248	e14neo_p300.81
chr1	54696086	54697531	e14neo_p300.82
chr1	54759696	54761120	e14neo_p300.83
chr1	54763399	54764409	e14neo_p300.84
chr1	54764431	54765366	e14neo_p300.85
chr1	55545875	55547462	e14neo_p300.86
chr1	55557634	55558494	e14neo_p300.87
chr1	55716300	55717384	e14neo_p300.88
chr1	55722364	55723544	e14neo_p300.89
chr1	55970790	55971871	e14neo_p300.90
chr1	56313653	56314525	e14neo_p300.91
chr1	56401445	56402468	e14neo_p300.92
chr1	56889718	56891991	e14neo_p300.93
chr1	56985142	56986247	e14neo_p300.94
chr1	57281229	57282363	e14neo_p300.95
chr1	57385788	57387746	e14neo_p300.96
chr1	57554327	57555051	e14neo_p300.97
chr1	58272535	58273531	e14neo_p300.98
chr1	59450900	59452425	e14neo_p300.99
chr1	59591917	59593032	e14neo_p300.100
chr1	61196026	61196950	e14neo_p300.101
chr1	61202106	61203927	e14neo_p300.102
chr1	61322171	61323353	e14neo_p300.103
chr1	61357534	61360022	e14neo_p300.104
chr1	61415900	61416917	e14neo_p300.105
chr1	61433659	61434640	e14neo_p300.106
chr1	61842503	61843491	e14neo_p300.107
chr1	61959252	61960274	e14neo_p300.108
chr1	62099057	62100783	e14neo_p300.109
chr1	62300620	62301585	e14neo_p300.110
chr1	62457596	62458691	e14neo_p300.111
chr1	62609171	62610261	e14neo_p300.112
chr1	62623266	62624453	e14neo_p300.113
chr1	63293531	63294440	e14neo_p300.114
chr1	63623303	63623928	e14neo_p300.115
chr1	63874871	63875684	e14neo_p300.116
chr1	64066950	64067792	e14neo_p300.117
chr1	64113049	64114224	e14neo_p300.118
chr1	64134271	64135319	e14neo_p300.119
chr1	64491930	64493318	e14neo_p300.120
chr1	65158287	65159210	e14neo_p300.121
chr1	66441612	66442533	e14neo_p300.122
chr1	67229885	67230786	e14neo_p300.123
chr1	68101158	68101764	e14neo_p300.124
chr1	68620166	68621578	e14neo_p300.125
chr1	68795322	68796306	e14neo_p300.126
chr1	68885627	68886725	e14neo_p300.127
chr1	69092609	69094022	e14neo_p300.128
chr1	70488542	70490028	e14neo_p300.129
chr1	72272534	72273270	e14neo_p300.130
chr1	72418805	72419848	e14neo_p300.131
chr1	72500989	72501754	e14neo_p300.132
chr1	74144803	74145798	e14neo_p300.133
chr1	74157667	74158695	e14neo_p300.134
chr1	74433032	74434143	e14neo_p300.135
chr1	75585328	75586180	e14neo_p300.136
chr1	75648920	75651132	e14neo_p300.137
chr1	75688911	75690701	e14neo_p300.138
chr1	75701203	75702230	e14neo_p300.139
chr1	75721356	75722619	e14neo_p300.140
chr1	75782625	75783714	e14neo_p300.141
chr1	75800852	75801624	e14neo_p300.142
chr1	75901910	75903131	e14neo_p300.143
chr1	75922067	75923296	e14neo_p300.144
chr1	76531983	76532823	e14neo_p300.145
chr1	76633385	76635208	e14neo_p300.146
chr1	77023858	77025022	e14neo_p300.147
chr1	77069549	77070165	e14neo_p300.148
chr1	77493106	77494032	e14neo_p300.149
chr1	77528438	77529969	e14neo_p300.150
chr1	77541868	77543075	e14neo_p300.151
chr1	77588624	77589288	e14neo_p300.152
chr1	77704931	77705660	e14neo_p300.153
chr1	77728449	77729242	e14neo_p300.154
chr1	77968580	77969518	e14neo_p300.155
chr1	78164018	78165504	e14neo_p300.156
chr1	78590051	78591034	e14neo_p300.157
chr1	78848798	78849578	e14neo_p300.158
chr1	79693651	79694608	e14neo_p300.159
chr1	80960189	80960885	e14neo_p300.160
chr1	81536408	81537202	e14neo_p300.161
chr1	81589712	81591393	e14neo_p300.162
chr1	82257450	82258608	e14neo_p300.163
chr1	82279186	82280832	e14neo_p300.164
chr1	82316560	82317761	e14neo_p300.165
chr1	82403900	82404963	e14neo_p300.166
chr1	82425410	82426332	e14neo_p300.167
chr1	82540664	82541485	e14neo_p300.168
chr1	83292731	83293666	e14neo_p300.169
chr1	83745078	83746118	e14neo_p300.170
chr1	83773670	83774395	e14neo_p300.171
chr1	84082765	84083891	e14neo_p300.172
chr1	87955317	87956393	e14neo_p300.173
chr1	88235715	88236541	e14neo_p300.174
chr1	88336654	88338042	e14neo_p300.175
chr1	88338121	88340159	e14neo_p300.176
chr1	88397412	88398809	e14neo_p300.177
chr1	88405686	88406504	e14neo_p300.178
chr1	88428643	88429617	e14neo_p300.179
chr1	89072043	89072956	e14neo_p300.180
chr1	90490743	90491692	e14neo_p300.181
chr1	90554602	90555585	e14neo_p300.182
chr1	90604915	90605780	e14neo_p300.183
chr1	90691333	90692015	e14neo_p300.184
chr1	90736561	90737349	e14neo_p300.185
chr1	90820105	90821343	e14neo_p300.186
chr1	91260792	91261659	e14neo_p300.187
chr1	91361980	91362877	e14neo_p300.188
chr1	91438646	91439522	e14neo_p300.189
chr1	91473417	91474276	e14neo_p300.190
chr1	91585942	91587078	e14neo_p300.191
chr1	91587376	91588370	e14neo_p300.192
chr1	91635194	91636759	e14neo_p300.193
chr1	91646753	91648487	e14neo_p300.194
chr1	91743840	91747017	e14neo_p300.195
chr1	92214265	92215266	e14neo_p300.196
chr1	92245988	92246965	e14neo_p300.197
chr1	92382683	92383801	e14neo_p300.198
chr1	92547107	92548001	e14neo_p300.199
chr1	93935097	93935812	e14neo_p300.200
chr1	94120349	94121820	e14neo_p300.201
chr1	94333294	94334068	e14neo_p300.202
chr1	94595330	94596348	e14neo_p300.203
chr1	96398310	96399421	e14neo_p300.205
chr1	96399704	96401652	e14neo_p300.206
chr1	97119581	97120636	e14neo_p300.207
chr1	97238482	97239576	e14neo_p300.208
chr1	97942961	97943782	e14neo_p300.209
chr1	98242695	98244469	e14neo_p300.210
chr1	99518565	99520368	e14neo_p300.211
chr1	99759439	99760481	e14neo_p300.213
chr1	99834523	99835213	e14neo_p300.214
chr1	99899076	99900078	e14neo_p300.215
chr1	100086125	100087598	e14neo_p300.216
chr1	106516407	106517164	e14neo_p300.217
chr1	108098349	108099078	e14neo_p300.218
chr1	108598957	108600437	e14neo_p300.219
chr1	110423872	110424517	e14neo_p300.220
chr1	110871235	110871991	e14neo_p300.221
chr1	111368125	111368861	e14neo_p300.222
chr1	111409024	111409798	e14neo_p300.223
chr1	111794911	111795901	e14neo_p300.224
chr1	111797666	111798947	e14neo_p300.225
chr1	111828835	111829789	e14neo_p300.226
chr1	111868415	111869524	e14neo_p300.227
chr1	116930389	116931037	e14neo_p300.228
chr1	120673128	120674025	e14neo_p300.229
chr1	120808589	120810305	e14neo_p300.230
chr1	120836662	120837506	e14neo_p300.231
chr1	120916539	120917271	e14neo_p300.232
chr1	120930049	120930976	e14neo_p300.233
chr1	121085703	121086803	e14neo_p300.234
chr1	121153210	121154124	e14neo_p300.235
chr1	121284925	121285812	e14neo_p300.236
chr1	121354518	121355389	e14neo_p300.237
chr1	121798679	121799978	e14neo_p300.238
chr1	122779756	122780591	e14neo_p300.239
chr1	123295689	123297490	e14neo_p300.240
chr1	127656515	127657829	e14neo_p300.241
chr1	127704716	127705567	e14neo_p300.242
chr1	128050170	128051048	e14neo_p300.243
chr1	128366299	128367457	e14neo_p300.244
chr1	128469881	128470896	e14neo_p300.245
chr1	128579778	128581586	e14neo_p300.246
chr1	128821540	128822926	e14neo_p300.247
chr1	128888653	128889631	e14neo_p300.248
chr1	129235470	129236069	e14neo_p300.249
chr1	129427368	129429134	e14neo_p300.250
chr1	129433632	129434808	e14neo_p300.251
chr1	129452539	129453403	e14neo_p300.252
chr1	130457839	130458863	e14neo_p300.253
chr1	130519885	130520625	e14neo_p300.254
chr1	131540397	131541840	e14neo_p300.255
chr1	132196327	132197167	e14neo_p300.256
chr1	132974980	132976203	e14neo_p300.257
chr1	133013045	133013983	e14neo_p300.258
chr1	133274668	133275798	e14neo_p300.259
chr1	133357076	133358449	e14neo_p300.260
chr1	134208888	134209780	e14neo_p300.261
chr1	134327040	134327927	e14neo_p300.262
chr1	134426992	134427803	e14neo_p300.263
chr1	134454171	134455542	e14neo_p300.264
chr1	134487591	134488617	e14neo_p300.265
chr1	134546967	134548041	e14neo_p300.266
chr1	134550192	134551077	e14neo_p300.267
chr1	134555839	134556792	e14neo_p300.268
chr1	135055669	135056272	e14neo_p300.269
chr1	135077219	135080934	e14neo_p300.270
chr1	135084286	135085321	e14neo_p300.271
chr1	135388493	135390542	e14neo_p300.272
chr1	135956622	135961010	e14neo_p300.273
chr1	135968001	135968919	e14neo_p300.274
chr1	135989087	135989895	e14neo_p300.275
chr1	135992260	135993833	e14neo_p300.276
chr1	135995511	135996413	e14neo_p300.277
chr1	136453008	136453971	e14neo_p300.278
chr1	137457254	137457956	e14neo_p300.279
chr1	137637293	137638197	e14neo_p300.280
chr1	137999167	138000300	e14neo_p300.281
chr1	138033898	138034815	e14neo_p300.282
chr1	138805814	138806802	e14neo_p300.283
chr1	139794626	139796164	e14neo_p300.284
chr1	140392668	140394319	e14neo_p300.285
chr1	140395881	140397432	e14neo_p300.286
chr1	140891990	140892692	e14neo_p300.287
chr1	140975697	140977532	e14neo_p300.288
chr1	141049150	141050779	e14neo_p300.289
chr1	141106134	141106976	e14neo_p300.290
chr1	142557556	142558618	e14neo_p300.291
chr1	144957591	144958308	e14neo_p300.292
chr1	145041709	145042926	e14neo_p300.293
chr1	145750771	145751746	e14neo_p300.294
chr1	145877384	145878233	e14neo_p300.295
chr1	146253609	146254087	e14neo_p300.296
chr1	146349158	146350134	e14neo_p300.297
chr1	148393886	148394545	e14neo_p300.298
chr1	149591413	149592123	e14neo_p300.300
chr1	150536956	150537732	e14neo_p300.301
chr1	150567984	150568743	e14neo_p300.302
chr1	150857745	150858435	e14neo_p300.303
chr1	150950393	150951133	e14neo_p300.304
chr1	151045647	151047061	e14neo_p300.305
chr1	151085463	151086351	e14neo_p300.306
chr1	151743414	151744380	e14neo_p300.307
chr1	153004699	153005969	e14neo_p300.308
chr1	154275087	154275998	e14neo_p300.309
chr1	154662064	154663105	e14neo_p300.310
chr1	154954815	154955464	e14neo_p300.311
chr1	155153894	155154386	e14neo_p300.312
chr1	155155220	155156023	e14neo_p300.313
chr1	155482438	155483170	e14neo_p300.314
chr1	155488317	155490019	e14neo_p300.315
chr1	155550189	155551181	e14neo_p300.316
chr1	155997023	155998046	e14neo_p300.317
chr1	156663788	156664757	e14neo_p300.318
chr1	156910013	156910645	e14neo_p300.319
chr1	156939013	156940182	e14neo_p300.320
chr1	156958318	156959483	e14neo_p300.321
chr1	157274144	157275080	e14neo_p300.322
chr1	157335840	157337118	e14neo_p300.323
chr1	158684501	158685285	e14neo_p300.324
chr1	158893821	158894764	e14neo_p300.325
chr1	158919947	158920982	e14neo_p300.326
chr1	158927071	158927923	e14neo_p300.327
chr1	158968799	158970359	e14neo_p300.328
chr1	159686883	159687887	e14neo_p300.329
chr1	159899616	159900428	e14neo_p300.330
chr1	160944887	160946277	e14neo_p300.331
chr1	161318707	161319470	e14neo_p300.332
chr1	161343353	161344204	e14neo_p300.333
chr1	161616194	161617199	e14neo_p300.334
chr1	162208017	162209209	e14neo_p300.335
chr1	162216216	162217632	e14neo_p300.336
chr1	162461249	162462119	e14neo_p300.337
chr1	162464012	162465888	e14neo_p300.338
chr1	163154645	163155612	e14neo_p300.339
chr1	164595032	164595891	e14neo_p300.340
chr1	167571227	167573409	e14neo_p300.341
chr1	167895873	167897497	e14neo_p300.342
chr1	168084289	168084945	e14neo_p300.343
chr1	168210375	168211277	e14neo_p300.344
chr1	168212359	168213355	e14neo_p300.345
chr1	168234197	168235348	e14neo_p300.346
chr1	168943177	168944409	e14neo_p300.347
chr1	168946415	168946846	e14neo_p300.348
chr1	168952350	168953284	e14neo_p300.349
chr1	168953438	168954485	e14neo_p300.350
chr1	169049422	169050319	e14neo_p300.351
chr1	169975960	169977663	e14neo_p300.352
chr1	170170664	170171713	e14neo_p300.353
chr1	170175316	170177685	e14neo_p300.354
chr1	170217995	170219436	e14neo_p300.355
chr1	170257585	170258717	e14neo_p300.356
chr1	170272017	170272794	e14neo_p300.357
chr1	170403037	170404401	e14neo_p300.358
chr1	170482194	170483178	e14neo_p300.359
chr1	170639359	170640115	e14neo_p300.360
chr1	170837687	170839718	e14neo_p300.361
chr1	170921380	170922195	e14neo_p300.362
chr1	170990523	170991529	e14neo_p300.363
chr1	171085949	171086767	e14neo_p300.364
chr1	172442371	172443508	e14neo_p300.365
chr1	172543178	172543778	e14neo_p300.366
chr1	173192775	173194027	e14neo_p300.367
chr1	173946902	173947828	e14neo_p300.368
chr1	173990538	173992024	e14neo_p300.369
chr1	174279726	174281221	e14neo_p300.370
chr1	176525141	176525756	e14neo_p300.371
chr1	177058041	177059172	e14neo_p300.372
chr1	178005128	178006157	e14neo_p300.373
chr1	178015800	178016759	e14neo_p300.374
chr1	178309804	178310570	e14neo_p300.375
chr1	178859264	178860624	e14neo_p300.376
chr1	178862927	178864314	e14neo_p300.377
chr1	178915641	178916354	e14neo_p300.378
chr1	178923858	178925684	e14neo_p300.379
chr1	178926031	178928629	e14neo_p300.380
chr1	178928720	178930000	e14neo_p300.381
chr1	178932852	178933649	e14neo_p300.382
chr1	178969022	178970114	e14neo_p300.383
chr1	178982718	178983460	e14neo_p300.384
chr1	178984688	178985799	e14neo_p300.385
chr1	179079884	179081732	e14neo_p300.386
chr1	179095191	179096184	e14neo_p300.387
chr1	179101020	179102291	e14neo_p300.388
chr1	179128741	179129792	e14neo_p300.389
chr1	179409028	179410118	e14neo_p300.390
chr1	179414532	179415695	e14neo_p300.391
chr1	179503437	179504186	e14neo_p300.392
chr1	180677408	180678390	e14neo_p300.393
chr1	180785646	180786896	e14neo_p300.394
chr1	180790449	180791602	e14neo_p300.395
chr1	180823211	180824734	e14neo_p300.396
chr1	181168698	181169430	e14neo_p300.397
chr1	181887419	181888416	e14neo_p300.398
chr1	182277863	182278585	e14neo_p300.399
chr1	182440499	182441331	e14neo_p300.400
chr1	183311152	183312066	e14neo_p300.401
chr1	183345353	183346133	e14neo_p300.402
chr1	183414651	183415310	e14neo_p300.403
chr1	183475309	183476070	e14neo_p300.404
chr1	183818728	183819606	e14neo_p300.405
chr1	183823604	183824429	e14neo_p300.406
chr1	184430804	184431493	e14neo_p300.407
chr1	184827258	184828340	e14neo_p300.408
chr1	184838208	184838864	e14neo_p300.409
chr1	184920756	184921873	e14neo_p300.410
chr1	185889550	185890918	e14neo_p300.411
chr1	186503229	186503980	e14neo_p300.412
chr1	187565099	187565913	e14neo_p300.413
chr1	187657784	187658895	e14neo_p300.414
chr1	187961607	187962491	e14neo_p300.415
chr1	188101914	188102948	e14neo_p300.416
chr1	188710758	188711628	e14neo_p300.417
chr1	188712579	188713935	e14neo_p300.418
chr1	188732449	188734315	e14neo_p300.419
chr1	188803011	188804095	e14neo_p300.420
chr1	188815080	188815926	e14neo_p300.421
chr1	189089339	189089907	e14neo_p300.422
chr1	189838043	189838907	e14neo_p300.423
chr1	189853773	189854710	e14neo_p300.424
chr1	190279802	190282756	e14neo_p300.425
chr1	190353169	190354346	e14neo_p300.426
chr1	190391721	190392904	e14neo_p300.427
chr1	191009018	191009934	e14neo_p300.428
chr1	191447743	191448520	e14neo_p300.429
chr1	191615282	191616340	e14neo_p300.430
chr1	192013922	192014806	e14neo_p300.431
chr1	192121380	192122648	e14neo_p300.432
chr1	192157551	192158518	e14neo_p300.433
chr1	192505801	192506787	e14neo_p300.434
chr1	193632451	193633414	e14neo_p300.435
chr1	194581499	194582512	e14neo_p300.436
chr1	194649185	194650092	e14neo_p300.437
chr1	194773252	194774504	e14neo_p300.438
chr1	195232101	195232963	e14neo_p300.439
chr1	195275417	195276413	e14neo_p300.440
chr1	195401951	195402793	e14neo_p300.441
chr1	195412872	195414265	e14neo_p300.442
chr1	195497564	195499002	e14neo_p300.443
chr1	195559851	195560808	e14neo_p300.444
chr1	195694866	195695932	e14neo_p300.445
chr1	195815747	195816977	e14neo_p300.446
chr1	195986682	195988574	e14neo_p300.447
chr1	196048926	196049960	e14neo_p300.448
chr1	196051705	196053740	e14neo_p300.449
chr1	196136283	196137190	e14neo_p300.450
chr1	196216114	196217094	e14neo_p300.451
chr1	196330215	196331012	e14neo_p300.452
chr1	196412550	196415409	e14neo_p300.453
chr1	196438898	196440777	e14neo_p300.454
chr1	196572523	196573676	e14neo_p300.455
chr1	196677481	196678311	e14neo_p300.456
chr2	101842641	101844528	e14neo_p300.3477
chr2	127008357	127009235	e14neo_p300.3553
chr2	3945733	3946669	e14neo_p300.3177
chr2	3992585	3993448	e14neo_p300.3178
chr2	4033866	4035645	e14neo_p300.3179
chr2	4040928	4041968	e14neo_p300.3180
chr2	4227738	4228862	e14neo_p300.3181
chr2	4357073	4358695	e14neo_p300.3182
chr2	4437767	4438975	e14neo_p300.3183
chr2	4476914	4477920	e14neo_p300.3184
chr2	5170793	5171639	e14neo_p300.3185
chr2	6588239	6589336	e14neo_p300.3186
chr2	6729479	6730219	e14neo_p300.3187
chr2	7009412	7011126	e14neo_p300.3188
chr2	7155922	7156981	e14neo_p300.3189
chr2	7541323	7542305	e14neo_p300.3190
chr2	8033766	8034553	e14neo_p300.3191
chr2	8301035	8302276	e14neo_p300.3192
chr2	8389026	8390185	e14neo_p300.3193
chr2	9296093	9296701	e14neo_p300.3194
chr2	9308101	9308774	e14neo_p300.3195
chr2	9495522	9496726	e14neo_p300.3196
chr2	10850604	10851756	e14neo_p300.3197
chr2	12698400	12699267	e14neo_p300.3198
chr2	12891058	12892514	e14neo_p300.3199
chr2	12906414	12907254	e14neo_p300.3200
chr2	13099564	13100053	e14neo_p300.3201
chr2	13320127	13321297	e14neo_p300.3202
chr2	13445361	13446240	e14neo_p300.3203
chr2	17762769	17764101	e14neo_p300.3204
chr2	17962708	17963637	e14neo_p300.3205
chr2	18231835	18233677	e14neo_p300.3206
chr2	18556378	18557413	e14neo_p300.3207
chr2	18688306	18689308	e14neo_p300.3208
chr2	18828982	18829637	e14neo_p300.3209
chr2	19201853	19202736	e14neo_p300.3210
chr2	19377385	19378670	e14neo_p300.3211
chr2	20089137	20089878	e14neo_p300.3212
chr2	20416108	20416951	e14neo_p300.3213
chr2	20466796	20470297	e14neo_p300.3214
chr2	20931197	20932878	e14neo_p300.3215
chr2	20965237	20966402	e14neo_p300.3216
chr2	21182960	21183872	e14neo_p300.3217
chr2	21839172	21840683	e14neo_p300.3218
chr2	24981127	24982524	e14neo_p300.3219
chr2	25988043	25989495	e14neo_p300.3220
chr2	26428665	26429490	e14neo_p300.3221
chr2	27190331	27191031	e14neo_p300.3222
chr2	27427905	27429394	e14neo_p300.3223
chr2	27554899	27555719	e14neo_p300.3224
chr2	27602072	27603047	e14neo_p300.3225
chr2	27620116	27621056	e14neo_p300.3226
chr2	27923839	27924805	e14neo_p300.3227
chr2	28145128	28146108	e14neo_p300.3228
chr2	28240015	28241019	e14neo_p300.3229
chr2	28242462	28243846	e14neo_p300.3230
chr2	28252690	28253435	e14neo_p300.3231
chr2	28378879	28379987	e14neo_p300.3232
chr2	28394075	28395293	e14neo_p300.3233
chr2	28635300	28636494	e14neo_p300.3234
chr2	28652625	28653975	e14neo_p300.3235
chr2	28799110	28800257	e14neo_p300.3236
chr2	29085651	29086365	e14neo_p300.3237
chr2	29117684	29118816	e14neo_p300.3238
chr2	29175990	29176887	e14neo_p300.3239
chr2	29240582	29241706	e14neo_p300.3240
chr2	29308642	29309448	e14neo_p300.3241
chr2	29320101	29321841	e14neo_p300.3242
chr2	29323556	29324582	e14neo_p300.3243
chr2	29343756	29344603	e14neo_p300.3244
chr2	29350606	29351508	e14neo_p300.3245
chr2	29374547	29376420	e14neo_p300.3246
chr2	29391011	29391675	e14neo_p300.3247
chr2	29459378	29460103	e14neo_p300.3248
chr2	29488357	29489001	e14neo_p300.3249
chr2	30515846	30516748	e14neo_p300.3250
chr2	30532117	30533401	e14neo_p300.3251
chr2	30547254	30549635	e14neo_p300.3252
chr2	30563059	30564452	e14neo_p300.3253
chr2	30566846	30567990	e14neo_p300.3254
chr2	30580714	30581797	e14neo_p300.3255
chr2	31118197	31119987	e14neo_p300.3256
chr2	31124390	31125341	e14neo_p300.3257
chr2	31679722	31680269	e14neo_p300.3258
chr2	31683099	31684700	e14neo_p300.3259
chr2	32597515	32598470	e14neo_p300.3260
chr2	32751019	32751760	e14neo_p300.3261
chr2	32807296	32807962	e14neo_p300.3262
chr2	32822019	32823277	e14neo_p300.3263
chr2	33033811	33034732	e14neo_p300.3264
chr2	33200788	33201704	e14neo_p300.3265
chr2	33220960	33222001	e14neo_p300.3266
chr2	33435929	33436786	e14neo_p300.3267
chr2	33640171	33642414	e14neo_p300.3268
chr2	33643755	33645176	e14neo_p300.3269
chr2	33821600	33822951	e14neo_p300.3270
chr2	34080547	34081786	e14neo_p300.3271
chr2	34111296	34112231	e14neo_p300.3272
chr2	34113498	34114510	e14neo_p300.3273
chr2	34130293	34131862	e14neo_p300.3274
chr2	34134008	34136058	e14neo_p300.3275
chr2	34214778	34216093	e14neo_p300.3276
chr2	34218892	34220233	e14neo_p300.3277
chr2	34386926	34387876	e14neo_p300.3278
chr2	34425696	34426592	e14neo_p300.3279
chr2	35369339	35370288	e14neo_p300.3280
chr2	35506816	35507447	e14neo_p300.3281
chr2	35601883	35602776	e14neo_p300.3282
chr2	35689593	35690513	e14neo_p300.3283
chr2	37951687	37953447	e14neo_p300.3284
chr2	37998921	38001007	e14neo_p300.3285
chr2	38250390	38251372	e14neo_p300.3286
chr2	38315702	38317075	e14neo_p300.3287
chr2	38395020	38395890	e14neo_p300.3288
chr2	38477205	38478010	e14neo_p300.3289
chr2	38513584	38514632	e14neo_p300.3290
chr2	38679113	38680256	e14neo_p300.3291
chr2	40078414	40079486	e14neo_p300.3292
chr2	40949060	40950302	e14neo_p300.3293
chr2	41012412	41013491	e14neo_p300.3294
chr2	41524961	41525786	e14neo_p300.3295
chr2	41837658	41838631	e14neo_p300.3296
chr2	41863973	41865012	e14neo_p300.3297
chr2	43127093	43128200	e14neo_p300.3298
chr2	43577996	43578961	e14neo_p300.3299
chr2	43637373	43638356	e14neo_p300.3300
chr2	43641169	43642391	e14neo_p300.3301
chr2	43672479	43673473	e14neo_p300.3302
chr2	43805033	43805985	e14neo_p300.3303
chr2	43833924	43834995	e14neo_p300.3304
chr2	43844847	43846089	e14neo_p300.3305
chr2	43884520	43885613	e14neo_p300.3306
chr2	43892375	43893282	e14neo_p300.3307
chr2	44154443	44155491	e14neo_p300.3308
chr2	44155684	44156620	e14neo_p300.3309
chr2	44159838	44161367	e14neo_p300.3310
chr2	44316803	44317877	e14neo_p300.3311
chr2	44367503	44369343	e14neo_p300.3312
chr2	44551720	44552750	e14neo_p300.3313
chr2	44561174	44562198	e14neo_p300.3314
chr2	44879077	44880643	e14neo_p300.3315
chr2	45024997	45025958	e14neo_p300.3316
chr2	45080509	45081450	e14neo_p300.3317
chr2	45267087	45267934	e14neo_p300.3318
chr2	45648883	45649583	e14neo_p300.3319
chr2	45691830	45692935	e14neo_p300.3320
chr2	46098101	46099061	e14neo_p300.3321
chr2	46152637	46153454	e14neo_p300.3322
chr2	47689284	47690363	e14neo_p300.3323
chr2	47954105	47955190	e14neo_p300.3324
chr2	48266868	48267486	e14neo_p300.3325
chr2	48278900	48280130	e14neo_p300.3326
chr2	48393925	48395246	e14neo_p300.3327
chr2	49573550	49575472	e14neo_p300.3328
chr2	49600716	49601347	e14neo_p300.3329
chr2	49695902	49696835	e14neo_p300.3330
chr2	49778360	49779189	e14neo_p300.3331
chr2	49899707	49901248	e14neo_p300.3332
chr2	50510104	50511195	e14neo_p300.3333
chr2	50611475	50612333	e14neo_p300.3334
chr2	50690815	50691798	e14neo_p300.3335
chr2	50743947	50745403	e14neo_p300.3336
chr2	50757620	50758623	e14neo_p300.3337
chr2	50921635	50922643	e14neo_p300.3338
chr2	50945240	50946847	e14neo_p300.3339
chr2	51140136	51141543	e14neo_p300.3340
chr2	51623835	51624862	e14neo_p300.3341
chr2	52633124	52634144	e14neo_p300.3342
chr2	52636497	52637543	e14neo_p300.3343
chr2	53241076	53242099	e14neo_p300.3344
chr2	53295397	53297336	e14neo_p300.3345
chr2	53570109	53570960	e14neo_p300.3346
chr2	54117181	54118251	e14neo_p300.3347
chr2	55332333	55333428	e14neo_p300.3348
chr2	55670088	55671320	e14neo_p300.3349
chr2	55745521	55746311	e14neo_p300.3350
chr2	56109487	56110799	e14neo_p300.3351
chr2	56391935	56393019	e14neo_p300.3352
chr2	56513455	56515685	e14neo_p300.3353
chr2	57202932	57203836	e14neo_p300.3354
chr2	57227559	57228518	e14neo_p300.3355
chr2	57230260	57231713	e14neo_p300.3356
chr2	57369731	57370622	e14neo_p300.3357
chr2	57374497	57376322	e14neo_p300.3358
chr2	57449930	57450967	e14neo_p300.3359
chr2	57550987	57551819	e14neo_p300.3360
chr2	57664975	57666077	e14neo_p300.3361
chr2	57752586	57753687	e14neo_p300.3362
chr2	57758979	57759963	e14neo_p300.3363
chr2	57768170	57769822	e14neo_p300.3364
chr2	58172111	58172883	e14neo_p300.3365
chr2	58517481	58518511	e14neo_p300.3366
chr2	58564062	58564773	e14neo_p300.3367
chr2	59359874	59360817	e14neo_p300.3368
chr2	60551692	60552738	e14neo_p300.3369
chr2	60625981	60627812	e14neo_p300.3370
chr2	60778146	60779240	e14neo_p300.3371
chr2	61121488	61122511	e14neo_p300.3372
chr2	61492657	61495076	e14neo_p300.3373
chr2	61500865	61502270	e14neo_p300.3374
chr2	61588419	61590107	e14neo_p300.3375
chr2	61635763	61636703	e14neo_p300.3376
chr2	61926300	61928378	e14neo_p300.3377
chr2	61988598	61989934	e14neo_p300.3378
chr2	62131604	62132532	e14neo_p300.3379
chr2	62335000	62337364	e14neo_p300.3380
chr2	62345113	62345984	e14neo_p300.3381
chr2	62644610	62647615	e14neo_p300.3382
chr2	62954969	62956567	e14neo_p300.3383
chr2	63290019	63291599	e14neo_p300.3384
chr2	63292245	63293368	e14neo_p300.3385
chr2	63507259	63509024	e14neo_p300.3386
chr2	63800042	63802569	e14neo_p300.3387
chr2	63820145	63821316	e14neo_p300.3388
chr2	64333565	64334863	e14neo_p300.3389
chr2	64529198	64530197	e14neo_p300.3390
chr2	64544401	64545499	e14neo_p300.3391
chr2	64983303	64984056	e14neo_p300.3392
chr2	65113233	65114426	e14neo_p300.3393
chr2	65670620	65671626	e14neo_p300.3394
chr2	65878762	65880692	e14neo_p300.3395
chr2	66010965	66011921	e14neo_p300.3396
chr2	68242437	68243171	e14neo_p300.3397
chr2	68643800	68645713	e14neo_p300.3398
chr2	69072712	69074068	e14neo_p300.3399
chr2	70006350	70007282	e14neo_p300.3400
chr2	70039900	70041612	e14neo_p300.3401
chr2	70395920	70396730	e14neo_p300.3402
chr2	71029083	71030499	e14neo_p300.3403
chr2	71082635	71084205	e14neo_p300.3404
chr2	71256451	71257813	e14neo_p300.3405
chr2	71489925	71490985	e14neo_p300.3406
chr2	71789063	71789804	e14neo_p300.3407
chr2	71796392	71797107	e14neo_p300.3408
chr2	71859770	71860613	e14neo_p300.3409
chr2	71959742	71961259	e14neo_p300.3410
chr2	72264260	72266061	e14neo_p300.3411
chr2	72367465	72368339	e14neo_p300.3412
chr2	72551804	72552562	e14neo_p300.3413
chr2	72578672	72579703	e14neo_p300.3414
chr2	72619345	72620333	e14neo_p300.3415
chr2	72670591	72671459	e14neo_p300.3416
chr2	72750832	72752182	e14neo_p300.3417
chr2	72923734	72924669	e14neo_p300.3418
chr2	73616946	73619086	e14neo_p300.3419
chr2	73770391	73771650	e14neo_p300.3420
chr2	73859821	73860785	e14neo_p300.3421
chr2	73934322	73935739	e14neo_p300.3422
chr2	73966816	73967917	e14neo_p300.3423
chr2	73973879	73975221	e14neo_p300.3424
chr2	74192390	74193185	e14neo_p300.3425
chr2	74263770	74265522	e14neo_p300.3426
chr2	74287290	74290378	e14neo_p300.3427
chr2	74722126	74723011	e14neo_p300.3428
chr2	74988883	74989799	e14neo_p300.3429
chr2	75103184	75103817	e14neo_p300.3430
chr2	75106653	75108796	e14neo_p300.3431
chr2	75797248	75798529	e14neo_p300.3432
chr2	75836714	75837389	e14neo_p300.3433
chr2	76121372	76122414	e14neo_p300.3434
chr2	76268285	76269273	e14neo_p300.3435
chr2	76902873	76904147	e14neo_p300.3436
chr2	77999756	78001001	e14neo_p300.3437
chr2	78093487	78094416	e14neo_p300.3438
chr2	78495229	78496216	e14neo_p300.3439
chr2	78496731	78497351	e14neo_p300.3440
chr2	78534689	78535758	e14neo_p300.3441
chr2	78991953	78993361	e14neo_p300.3442
chr2	79149376	79150370	e14neo_p300.3443
chr2	79191192	79192725	e14neo_p300.3444
chr2	79218973	79219953	e14neo_p300.3445
chr2	79239133	79240508	e14neo_p300.3446
chr2	80443790	80444618	e14neo_p300.3447
chr2	84705531	84706764	e14neo_p300.3448
chr2	85027412	85028047	e14neo_p300.3449
chr2	85069560	85070175	e14neo_p300.3450
chr2	91164674	91165705	e14neo_p300.3451
chr2	91239592	91241072	e14neo_p300.3452
chr2	91744449	91745474	e14neo_p300.3453
chr2	91909735	91910494	e14neo_p300.3454
chr2	92612600	92613486	e14neo_p300.3455
chr2	92931750	92932564	e14neo_p300.3456
chr2	92936070	92937208	e14neo_p300.3457
chr2	92972024	92972932	e14neo_p300.3458
chr2	92992764	92993472	e14neo_p300.3459
chr2	93016599	93018959	e14neo_p300.3460
chr2	93066761	93069129	e14neo_p300.3461
chr2	93092273	93093148	e14neo_p300.3462
chr2	93250947	93251764	e14neo_p300.3463
chr2	93731241	93732422	e14neo_p300.3464
chr2	94968670	94969608	e14neo_p300.3465
chr2	97140558	97141279	e14neo_p300.3466
chr2	97364083	97365388	e14neo_p300.3467
chr2	97383587	97385131	e14neo_p300.3468
chr2	98835499	98836411	e14neo_p300.3469
chr2	99310834	99311900	e14neo_p300.3470
chr2	100947162	100948436	e14neo_p300.3471
chr2	101012631	101013585	e14neo_p300.3472
chr2	101431327	101432231	e14neo_p300.3473
chr2	101432432	101433594	e14neo_p300.3474
chr2	101789656	101790330	e14neo_p300.3475
chr2	101818527	101820119	e14neo_p300.3476
chr2	101864058	101865408	e14neo_p300.3478
chr2	101869618	101870331	e14neo_p300.3479
chr2	101934795	101935368	e14neo_p300.3480
chr2	101974756	101975707	e14neo_p300.3481
chr2	102156590	102157440	e14neo_p300.3482
chr2	102246286	102247228	e14neo_p300.3483
chr2	103020165	103020926	e14neo_p300.3484
chr2	103507961	103508959	e14neo_p300.3485
chr2	103711310	103712696	e14neo_p300.3486
chr2	103767818	103768601	e14neo_p300.3487
chr2	103793289	103794198	e14neo_p300.3488
chr2	104207753	104208588	e14neo_p300.3489
chr2	104929864	104930777	e14neo_p300.3490
chr2	105122177	105123333	e14neo_p300.3491
chr2	105144019	105144727	e14neo_p300.3492
chr2	105354751	105355782	e14neo_p300.3493
chr2	105355844	105357338	e14neo_p300.3494
chr2	105363432	105364372	e14neo_p300.3495
chr2	105451877	105453096	e14neo_p300.3496
chr2	105559119	105561784	e14neo_p300.3497
chr2	105562155	105563260	e14neo_p300.3498
chr2	105593268	105594367	e14neo_p300.3499
chr2	105914154	105915294	e14neo_p300.3500
chr2	105918459	105919447	e14neo_p300.3501
chr2	105923396	105924951	e14neo_p300.3502
chr2	106033644	106035449	e14neo_p300.3503
chr2	106294147	106296057	e14neo_p300.3504
chr2	106352531	106353598	e14neo_p300.3505
chr2	106523086	106524615	e14neo_p300.3506
chr2	106689269	106690286	e14neo_p300.3507
chr2	108878225	108878921	e14neo_p300.3508
chr2	109783015	109783902	e14neo_p300.3509
chr2	109793146	109794126	e14neo_p300.3510
chr2	109799877	109801244	e14neo_p300.3511
chr2	112944722	112945359	e14neo_p300.3512
chr2	113076890	113077704	e14neo_p300.3513
chr2	113843476	113844340	e14neo_p300.3514
chr2	114200046	114200728	e14neo_p300.3515
chr2	114549531	114550428	e14neo_p300.3516
chr2	114560364	114561746	e14neo_p300.3517
chr2	114564854	114566066	e14neo_p300.3518
chr2	114744004	114745422	e14neo_p300.3519
chr2	114882173	114883272	e14neo_p300.3520
chr2	114957039	114959156	e14neo_p300.3521
chr2	115280831	115282827	e14neo_p300.3522
chr2	115325315	115326405	e14neo_p300.3523
chr2	115484991	115486996	e14neo_p300.3524
chr2	115548531	115552554	e14neo_p300.3525
chr2	115681253	115683800	e14neo_p300.3526
chr2	115764711	115765870	e14neo_p300.3527
chr2	115805563	115806343	e14neo_p300.3528
chr2	115844138	115846284	e14neo_p300.3529
chr2	115868012	115869392	e14neo_p300.3530
chr2	115881237	115882201	e14neo_p300.3531
chr2	116149397	116151431	e14neo_p300.3532
chr2	116800935	116802240	e14neo_p300.3533
chr2	117254806	117255756	e14neo_p300.3534
chr2	118088122	118089135	e14neo_p300.3535
chr2	118335808	118336818	e14neo_p300.3536
chr2	119126707	119127458	e14neo_p300.3537
chr2	119147482	119148911	e14neo_p300.3538
chr2	121446069	121446874	e14neo_p300.3539
chr2	121486474	121487259	e14neo_p300.3540
chr2	123189662	123190813	e14neo_p300.3541
chr2	123358377	123359782	e14neo_p300.3542
chr2	124110453	124111663	e14neo_p300.3543
chr2	124230450	124231633	e14neo_p300.3544
chr2	124315842	124316936	e14neo_p300.3545
chr2	124349488	124350675	e14neo_p300.3546
chr2	124857164	124858243	e14neo_p300.3547
chr2	124987729	124988346	e14neo_p300.3548
chr2	125326947	125327792	e14neo_p300.3549
chr2	126188548	126189214	e14neo_p300.3550
chr2	126560831	126561760	e14neo_p300.3551
chr2	126962511	126963336	e14neo_p300.3552
chr2	128103502	128105124	e14neo_p300.3554
chr2	128156858	128157987	e14neo_p300.3555
chr2	129824078	129824611	e14neo_p300.3556
chr2	130177273	130178820	e14neo_p300.3557
chr2	130316681	130318021	e14neo_p300.3558
chr2	131722792	131723869	e14neo_p300.3559
chr2	132252993	132254034	e14neo_p300.3560
chr2	132270134	132271150	e14neo_p300.3561
chr2	132271626	132272415	e14neo_p300.3562
chr2	132407547	132408706	e14neo_p300.3563
chr2	132576811	132578230	e14neo_p300.3564
chr2	133226116	133227119	e14neo_p300.3565
chr2	133828587	133829647	e14neo_p300.3566
chr2	134736231	134737340	e14neo_p300.3567
chr2	134754835	134755812	e14neo_p300.3568
chr2	135103820	135105026	e14neo_p300.3569
chr2	135133537	135134468	e14neo_p300.3570
chr2	135322625	135323466	e14neo_p300.3571
chr2	135329093	135329460	e14neo_p300.3572
chr2	135366612	135368282	e14neo_p300.3573
chr2	135542353	135543360	e14neo_p300.3574
chr2	136127043	136127706	e14neo_p300.3575
chr2	136579031	136579838	e14neo_p300.3576
chr2	136737620	136738768	e14neo_p300.3577
chr2	136935109	136936199	e14neo_p300.3578
chr2	137069354	137070258	e14neo_p300.3579
chr2	137519509	137520453	e14neo_p300.3580
chr2	137531243	137532830	e14neo_p300.3581
chr2	137859024	137859901	e14neo_p300.3582
chr2	139136704	139138014	e14neo_p300.3583
chr2	139549729	139550685	e14neo_p300.3584
chr2	140739200	140740232	e14neo_p300.3585
chr2	141274576	141275474	e14neo_p300.3586
chr2	141443514	141444432	e14neo_p300.3587
chr2	141526262	141527101	e14neo_p300.3588
chr2	141537554	141538661	e14neo_p300.3589
chr2	141643164	141644038	e14neo_p300.3590
chr2	141646267	141647158	e14neo_p300.3591
chr2	141883987	141884778	e14neo_p300.3592
chr2	142159741	142161981	e14neo_p300.3593
chr2	142188181	142189355	e14neo_p300.3594
chr2	142524186	142525010	e14neo_p300.3595
chr2	142956925	142957503	e14neo_p300.3596
chr2	143952625	143954019	e14neo_p300.3597
chr2	145781621	145782093	e14neo_p300.3598
chr2	145840779	145842064	e14neo_p300.3599
chr2	145876944	145877790	e14neo_p300.3600
chr2	145884179	145885175	e14neo_p300.3601
chr2	145886783	145889356	e14neo_p300.3602
chr2	145999675	146000616	e14neo_p300.3603
chr2	146009376	146010700	e14neo_p300.3604
chr2	146043485	146044551	e14neo_p300.3605
chr2	146082167	146083494	e14neo_p300.3606
chr2	146104204	146106831	e14neo_p300.3607
chr2	146112591	146113957	e14neo_p300.3608
chr2	146116146	146117395	e14neo_p300.3609
chr2	146127741	146128799	e14neo_p300.3610
chr2	146135022	146136419	e14neo_p300.3611
chr2	146149607	146151714	e14neo_p300.3612
chr2	146156056	146158010	e14neo_p300.3613
chr2	146188493	146189414	e14neo_p300.3614
chr2	146239996	146241422	e14neo_p300.3615
chr2	146511526	146512721	e14neo_p300.3616
chr2	146589298	146590080	e14neo_p300.3617
chr2	146612813	146613835	e14neo_p300.3618
chr2	146659833	146660680	e14neo_p300.3619
chr2	146899276	146900250	e14neo_p300.3620
chr2	148503377	148504298	e14neo_p300.3621
chr2	150469180	150470357	e14neo_p300.3622
chr2	151789506	151790421	e14neo_p300.3623
chr2	151816350	151817509	e14neo_p300.3624
chr2	151854728	151855798	e14neo_p300.3625
chr2	151873288	151875590	e14neo_p300.3626
chr2	151894524	151895549	e14neo_p300.3627
chr2	152022850	152023591	e14neo_p300.3628
chr2	152236304	152237498	e14neo_p300.3629
chr2	152522362	152523005	e14neo_p300.3630
chr2	152549565	152550160	e14neo_p300.3631
chr2	152629756	152630724	e14neo_p300.3632
chr2	152874898	152875678	e14neo_p300.3633
chr2	153251196	153252258	e14neo_p300.3634
chr2	153418514	153419521	e14neo_p300.3635
chr2	154245411	154246019	e14neo_p300.3636
chr2	154246038	154247932	e14neo_p300.3637
chr2	154251829	154253165	e14neo_p300.3638
chr2	154253458	154254387	e14neo_p300.3639
chr2	154284956	154286310	e14neo_p300.3640
chr2	154291326	154292564	e14neo_p300.3641
chr2	154302462	154303564	e14neo_p300.3642
chr2	154574440	154576095	e14neo_p300.3643
chr2	156059246	156059801	e14neo_p300.3644
chr2	156491139	156492653	e14neo_p300.3645
chr2	156883968	156885094	e14neo_p300.3646
chr2	157153761	157154954	e14neo_p300.3647
chr2	157260142	157260776	e14neo_p300.3648
chr2	157308438	157309085	e14neo_p300.3649
chr2	157312801	157314079	e14neo_p300.3650
chr2	157513213	157513791	e14neo_p300.3651
chr2	157576405	157578273	e14neo_p300.3652
chr2	158381439	158382917	e14neo_p300.3653
chr2	158498973	158499785	e14neo_p300.3654
chr2	159060492	159061366	e14neo_p300.3655
chr2	159107124	159107790	e14neo_p300.3656
chr2	159162025	159162939	e14neo_p300.3657
chr2	159966048	159966660	e14neo_p300.3658
chr2	160336334	160337139	e14neo_p300.3659
chr2	160404204	160405071	e14neo_p300.3660
chr2	160478684	160479586	e14neo_p300.3661
chr2	161040180	161041233	e14neo_p300.3662
chr2	161165998	161168182	e14neo_p300.3663
chr2	161254811	161255620	e14neo_p300.3664
chr2	161493801	161494795	e14neo_p300.3665
chr2	162107307	162109024	e14neo_p300.3666
chr2	162679009	162679980	e14neo_p300.3667
chr2	162927105	162927959	e14neo_p300.3668
chr2	162964363	162965546	e14neo_p300.3669
chr2	162999994	163000717	e14neo_p300.3670
chr2	163013123	163013933	e14neo_p300.3671
chr2	163057298	163058139	e14neo_p300.3672
chr2	163097419	163098192	e14neo_p300.3673
chr2	163165768	163166625	e14neo_p300.3674
chr2	163700892	163701781	e14neo_p300.3675
chr2	164894050	164894946	e14neo_p300.3676
chr2	164921579	164922541	e14neo_p300.3677
chr2	164961491	164962211	e14neo_p300.3678
chr2	165100940	165101930	e14neo_p300.3679
chr2	165388563	165389749	e14neo_p300.3680
chr2	165570415	165571634	e14neo_p300.3681
chr2	165739390	165740261	e14neo_p300.3682
chr2	165976669	165978217	e14neo_p300.3683
chr2	166007566	166008272	e14neo_p300.3684
chr2	166055767	166056577	e14neo_p300.3685
chr2	166061523	166062322	e14neo_p300.3686
chr2	166171559	166172528	e14neo_p300.3687
chr2	166202475	166203460	e14neo_p300.3688
chr2	166375129	166376195	e14neo_p300.3689
chr2	166458152	166458830	e14neo_p300.3690
chr2	166462077	166463028	e14neo_p300.3691
chr2	166478620	166479634	e14neo_p300.3692
chr2	166480917	166481700	e14neo_p300.3693
chr2	166504049	166505457	e14neo_p300.3694
chr2	166516845	166517817	e14neo_p300.3695
chr2	166904688	166905634	e14neo_p300.3696
chr2	166937340	166938709	e14neo_p300.3697
chr2	167139249	167140236	e14neo_p300.3698
chr2	167141995	167143177	e14neo_p300.3699
chr2	167848720	167849696	e14neo_p300.3700
chr2	167940163	167941142	e14neo_p300.3701
chr2	168073303	168074914	e14neo_p300.3702
chr2	168078832	168080122	e14neo_p300.3703
chr2	168168731	168169964	e14neo_p300.3704
chr2	168266022	168267029	e14neo_p300.3705
chr2	168410190	168410893	e14neo_p300.3706
chr2	168467284	168468240	e14neo_p300.3707
chr2	168502577	168503966	e14neo_p300.3708
chr2	168504012	168505152	e14neo_p300.3709
chr2	168519638	168520506	e14neo_p300.3710
chr2	168685211	168686136	e14neo_p300.3711
chr2	169249560	169250774	e14neo_p300.3712
chr2	169307413	169308225	e14neo_p300.3713
chr2	169425421	169426310	e14neo_p300.3714
chr2	169491565	169492618	e14neo_p300.3715
chr2	169576514	169577276	e14neo_p300.3716
chr2	169862250	169863236	e14neo_p300.3717
chr2	169876734	169877630	e14neo_p300.3718
chr2	170043669	170045679	e14neo_p300.3719
chr2	170132871	170133688	e14neo_p300.3720
chr2	170375366	170376885	e14neo_p300.3721
chr2	170458335	170459164	e14neo_p300.3722
chr2	170633621	170634805	e14neo_p300.3723
chr2	170702813	170703809	e14neo_p300.3724
chr2	170727436	170728981	e14neo_p300.3725
chr2	171123721	171124601	e14neo_p300.3726
chr2	171231455	171232085	e14neo_p300.3727
chr2	171538248	171539437	e14neo_p300.3728
chr2	171672320	171673394	e14neo_p300.3729
chr2	171831020	171832194	e14neo_p300.3730
chr2	172154428	172155413	e14neo_p300.3731
chr2	172309412	172310198	e14neo_p300.3732
chr2	172404409	172405385	e14neo_p300.3733
chr2	172552775	172554659	e14neo_p300.3734
chr2	172578449	172579248	e14neo_p300.3735
chr2	172583579	172584591	e14neo_p300.3736
chr2	173054783	173055960	e14neo_p300.3737
chr2	173082917	173084087	e14neo_p300.3738
chr2	173089864	173090981	e14neo_p300.3739
chr2	173132185	173133602	e14neo_p300.3740
chr2	173231802	173232940	e14neo_p300.3741
chr2	177872129	177872811	e14neo_p300.3742
chr2	178160847	178161486	e14neo_p300.3743
chr2	178420576	178421655	e14neo_p300.3744
chr2	178575132	178576450	e14neo_p300.3745
chr2	178577241	178577894	e14neo_p300.3746
chr2	179245045	179245786	e14neo_p300.3747
chr2	179253542	179254163	e14neo_p300.3748
chr2	179255967	179256729	e14neo_p300.3749
chr2	179496892	179498385	e14neo_p300.3750
chr2	179503777	179504604	e14neo_p300.3751
chr2	179513689	179514326	e14neo_p300.3752
chr2	179520678	179522713	e14neo_p300.3753
chr2	180265235	180265934	e14neo_p300.3754
chr2	181493319	181494368	e14neo_p300.3755
chr3	68156864	68157583	e14neo_p300.3906
chr3	127400583	127402137	e14neo_p300.4037
chr3	148110937	148112173	e14neo_p300.4091
chr3	159513979	159515741	e14neo_p300.4116
chr3	3831031	3832666	e14neo_p300.3756
chr3	4794732	4799134	e14neo_p300.3757
chr3	4834162	4835128	e14neo_p300.3758
chr3	5223809	5227728	e14neo_p300.3759
chr3	5326135	5327555	e14neo_p300.3760
chr3	5388643	5389955	e14neo_p300.3761
chr3	5754229	5755910	e14neo_p300.3762
chr3	6886179	6887977	e14neo_p300.3763
chr3	8141986	8143478	e14neo_p300.3764
chr3	8162248	8163075	e14neo_p300.3765
chr3	8367269	8368163	e14neo_p300.3766
chr3	8862788	8863910	e14neo_p300.3767
chr3	8864099	8865180	e14neo_p300.3768
chr3	8865663	8866935	e14neo_p300.3769
chr3	9189479	9190142	e14neo_p300.3770
chr3	9500310	9501379	e14neo_p300.3771
chr3	9520166	9521192	e14neo_p300.3772
chr3	9938338	9939265	e14neo_p300.3773
chr3	10147002	10147746	e14neo_p300.3774
chr3	10684862	10686234	e14neo_p300.3775
chr3	10891729	10892745	e14neo_p300.3776
chr3	11019403	11020718	e14neo_p300.3777
chr3	16720049	16721111	e14neo_p300.3778
chr3	17260044	17260889	e14neo_p300.3779
chr3	17516234	17517521	e14neo_p300.3780
chr3	17764881	17765809	e14neo_p300.3781
chr3	17981007	17982696	e14neo_p300.3782
chr3	18044133	18045890	e14neo_p300.3783
chr3	18355677	18357260	e14neo_p300.3784
chr3	18525224	18526335	e14neo_p300.3785
chr3	18606250	18607018	e14neo_p300.3786
chr3	18607406	18608439	e14neo_p300.3787
chr3	18615568	18616530	e14neo_p300.3788
chr3	18643201	18644746	e14neo_p300.3789
chr3	18833011	18833952	e14neo_p300.3790
chr3	19466370	19467439	e14neo_p300.3791
chr3	19527609	19529539	e14neo_p300.3792
chr3	19647135	19648133	e14neo_p300.3793
chr3	20884344	20886544	e14neo_p300.3794
chr3	21456612	21457689	e14neo_p300.3795
chr3	21708694	21709689	e14neo_p300.3796
chr3	21833593	21835690	e14neo_p300.3797
chr3	22714520	22715492	e14neo_p300.3798
chr3	23491164	23492009	e14neo_p300.3799
chr3	25578124	25578730	e14neo_p300.3800
chr3	26044045	26045159	e14neo_p300.3801
chr3	26539366	26541168	e14neo_p300.3802
chr3	27576335	27577224	e14neo_p300.3803
chr3	28442894	28444115	e14neo_p300.3804
chr3	28961866	28962716	e14neo_p300.3805
chr3	29297751	29298553	e14neo_p300.3806
chr3	29565539	29566269	e14neo_p300.3807
chr3	30982173	30983324	e14neo_p300.3808
chr3	32973233	32973945	e14neo_p300.3809
chr3	33803970	33805065	e14neo_p300.3810
chr3	34221172	34222142	e14neo_p300.3811
chr3	34229588	34231205	e14neo_p300.3812
chr3	34310014	34311335	e14neo_p300.3813
chr3	34355627	34356561	e14neo_p300.3814
chr3	34364027	34364958	e14neo_p300.3815
chr3	34401970	34404057	e14neo_p300.3816
chr3	34407812	34408687	e14neo_p300.3817
chr3	34476774	34477753	e14neo_p300.3818
chr3	34557777	34559337	e14neo_p300.3819
chr3	34559823	34563800	e14neo_p300.3820
chr3	34566340	34567525	e14neo_p300.3821
chr3	34795899	34797063	e14neo_p300.3822
chr3	34982980	34984098	e14neo_p300.3823
chr3	35231170	35233940	e14neo_p300.3824
chr3	35239070	35241138	e14neo_p300.3825
chr3	35303212	35305364	e14neo_p300.3826
chr3	37484608	37485827	e14neo_p300.3827
chr3	37656714	37657374	e14neo_p300.3828
chr3	37715393	37716277	e14neo_p300.3829
chr3	37774443	37775187	e14neo_p300.3830
chr3	38153576	38154598	e14neo_p300.3831
chr3	38160276	38161328	e14neo_p300.3832
chr3	38198238	38198997	e14neo_p300.3833
chr3	38610775	38612122	e14neo_p300.3834
chr3	39359210	39360102	e14neo_p300.3835
chr3	39508660	39509584	e14neo_p300.3836
chr3	39536575	39537329	e14neo_p300.3837
chr3	39644678	39645435	e14neo_p300.3838
chr3	39990551	39991241	e14neo_p300.3839
chr3	40019065	40020008	e14neo_p300.3840
chr3	40862045	40862847	e14neo_p300.3841
chr3	41001882	41002844	e14neo_p300.3842
chr3	41826732	41827835	e14neo_p300.3843
chr3	42329124	42329783	e14neo_p300.3844
chr3	42400288	42401314	e14neo_p300.3845
chr3	45188801	45190323	e14neo_p300.3846
chr3	47267242	47268102	e14neo_p300.3847
chr3	47667403	47668274	e14neo_p300.3848
chr3	47821547	47822364	e14neo_p300.3849
chr3	48233371	48234305	e14neo_p300.3850
chr3	48383542	48384562	e14neo_p300.3851
chr3	48812958	48813908	e14neo_p300.3852
chr3	48836570	48837792	e14neo_p300.3853
chr3	49446024	49447082	e14neo_p300.3854
chr3	49572889	49573873	e14neo_p300.3855
chr3	49690447	49691103	e14neo_p300.3856
chr3	49817957	49819123	e14neo_p300.3857
chr3	50064142	50065100	e14neo_p300.3858
chr3	50654781	50655588	e14neo_p300.3859
chr3	50709520	50710546	e14neo_p300.3860
chr3	50899619	50900765	e14neo_p300.3861
chr3	51504982	51506164	e14neo_p300.3862
chr3	51592542	51593688	e14neo_p300.3863
chr3	51609069	51610243	e14neo_p300.3864
chr3	51693394	51694572	e14neo_p300.3865
chr3	51813110	51813741	e14neo_p300.3866
chr3	51848323	51849183	e14neo_p300.3867
chr3	51849587	51851388	e14neo_p300.3868
chr3	52409005	52409626	e14neo_p300.3869
chr3	52588268	52588959	e14neo_p300.3870
chr3	52778785	52779632	e14neo_p300.3871
chr3	53694984	53695686	e14neo_p300.3872
chr3	53822039	53823086	e14neo_p300.3873
chr3	54695964	54696621	e14neo_p300.3874
chr3	54848219	54849269	e14neo_p300.3875
chr3	54878934	54879736	e14neo_p300.3876
chr3	55155315	55156270	e14neo_p300.3877
chr3	55326725	55328247	e14neo_p300.3878
chr3	55517930	55518933	e14neo_p300.3879
chr3	55554881	55556030	e14neo_p300.3880
chr3	55559614	55561585	e14neo_p300.3881
chr3	56104722	56105408	e14neo_p300.3882
chr3	56160742	56161921	e14neo_p300.3883
chr3	56196922	56197865	e14neo_p300.3884
chr3	56241836	56242566	e14neo_p300.3885
chr3	56279400	56280451	e14neo_p300.3886
chr3	56766243	56767087	e14neo_p300.3887
chr3	57593095	57594188	e14neo_p300.3888
chr3	57916196	57917033	e14neo_p300.3889
chr3	58669520	58670210	e14neo_p300.3890
chr3	60371754	60372852	e14neo_p300.3891
chr3	61650090	61651494	e14neo_p300.3892
chr3	65021405	65022433	e14neo_p300.3893
chr3	65126314	65127040	e14neo_p300.3894
chr3	66129016	66130626	e14neo_p300.3895
chr3	66201779	66203076	e14neo_p300.3896
chr3	66284320	66285294	e14neo_p300.3897
chr3	66549938	66551477	e14neo_p300.3898
chr3	66840086	66841529	e14neo_p300.3899
chr3	66874658	66875573	e14neo_p300.3900
chr3	67722506	67723183	e14neo_p300.3901
chr3	67874922	67876803	e14neo_p300.3902
chr3	67900278	67901632	e14neo_p300.3903
chr3	67942791	67943863	e14neo_p300.3904
chr3	68086790	68088165	e14neo_p300.3905
chr3	69273561	69274582	e14neo_p300.3907
chr3	69512734	69513860	e14neo_p300.3908
chr3	69907730	69909444	e14neo_p300.3909
chr3	70286995	70287986	e14neo_p300.3910
chr3	70486819	70487669	e14neo_p300.3911
chr3	70665169	70665836	e14neo_p300.3912
chr3	70677243	70679134	e14neo_p300.3913
chr3	71394467	71395465	e14neo_p300.3914
chr3	71723552	71724501	e14neo_p300.3915
chr3	72108296	72109148	e14neo_p300.3916
chr3	74543470	74544316	e14neo_p300.3917
chr3	74882640	74883302	e14neo_p300.3918
chr3	75728544	75729919	e14neo_p300.3919
chr3	75745514	75747049	e14neo_p300.3920
chr3	76270826	76272803	e14neo_p300.3921
chr3	76457705	76458687	e14neo_p300.3922
chr3	78595933	78596926	e14neo_p300.3923
chr3	79278526	79279582	e14neo_p300.3924
chr3	80675114	80676410	e14neo_p300.3925
chr3	80829108	80830311	e14neo_p300.3926
chr3	80848697	80849872	e14neo_p300.3927
chr3	82209941	82211000	e14neo_p300.3928
chr3	82802828	82803490	e14neo_p300.3929
chr3	83783723	83785164	e14neo_p300.3930
chr3	83800507	83801448	e14neo_p300.3931
chr3	84004219	84005705	e14neo_p300.3932
chr3	84050092	84050695	e14neo_p300.3933
chr3	84056191	84058569	e14neo_p300.3934
chr3	84548436	84550561	e14neo_p300.3935
chr3	84725752	84726541	e14neo_p300.3936
chr3	84741148	84742673	e14neo_p300.3937
chr3	84919738	84920809	e14neo_p300.3938
chr3	84990337	84991029	e14neo_p300.3939
chr3	85909739	85910575	e14neo_p300.3940
chr3	86504689	86505456	e14neo_p300.3941
chr3	86542482	86544474	e14neo_p300.3942
chr3	86636067	86637507	e14neo_p300.3943
chr3	87941732	87943290	e14neo_p300.3944
chr3	87952940	87953593	e14neo_p300.3945
chr3	87953988	87955125	e14neo_p300.3946
chr3	88023080	88024711	e14neo_p300.3947
chr3	88029632	88030714	e14neo_p300.3948
chr3	88031219	88032737	e14neo_p300.3949
chr3	88035016	88037857	e14neo_p300.3950
chr3	88042564	88043673	e14neo_p300.3951
chr3	88427875	88428811	e14neo_p300.3952
chr3	89338428	89339440	e14neo_p300.3953
chr3	89343444	89344640	e14neo_p300.3954
chr3	89362547	89363579	e14neo_p300.3955
chr3	89492301	89493479	e14neo_p300.3956
chr3	89664667	89665744	e14neo_p300.3957
chr3	89671224	89672122	e14neo_p300.3958
chr3	90427121	90427843	e14neo_p300.3959
chr3	94831277	94832139	e14neo_p300.3960
chr3	95471485	95472461	e14neo_p300.3961
chr3	95769590	95770490	e14neo_p300.3962
chr3	96077279	96078500	e14neo_p300.3963
chr3	97908603	97909949	e14neo_p300.3964
chr3	98015083	98015954	e14neo_p300.3965
chr3	100221502	100222324	e14neo_p300.3966
chr3	100909214	100910614	e14neo_p300.3967
chr3	101016046	101017018	e14neo_p300.3968
chr3	101104078	101104970	e14neo_p300.3969
chr3	101763000	101763946	e14neo_p300.3970
chr3	101828350	101829610	e14neo_p300.3971
chr3	103205128	103205996	e14neo_p300.3972
chr3	103748283	103749513	e14neo_p300.3973
chr3	104189315	104190077	e14neo_p300.3974
chr3	104470712	104471620	e14neo_p300.3975
chr3	105206435	105207275	e14neo_p300.3976
chr3	105210889	105211886	e14neo_p300.3977
chr3	105323857	105324668	e14neo_p300.3978
chr3	105392829	105393556	e14neo_p300.3979
chr3	105419828	105420628	e14neo_p300.3980
chr3	106801090	106801900	e14neo_p300.3981
chr3	107285936	107286825	e14neo_p300.3982
chr3	107308530	107309398	e14neo_p300.3983
chr3	108097147	108097901	e14neo_p300.3984
chr3	108191816	108192854	e14neo_p300.3985
chr3	108212275	108213343	e14neo_p300.3986
chr3	108225848	108227140	e14neo_p300.3987
chr3	108313745	108314719	e14neo_p300.3988
chr3	109037061	109037775	e14neo_p300.3989
chr3	109291481	109292126	e14neo_p300.3990
chr3	109558921	109559882	e14neo_p300.3991
chr3	110141930	110142685	e14neo_p300.3992
chr3	110460386	110460972	e14neo_p300.3993
chr3	111188959	111189887	e14neo_p300.3994
chr3	114400509	114401408	e14neo_p300.3995
chr3	115477349	115478418	e14neo_p300.3996
chr3	115559239	115560756	e14neo_p300.3997
chr3	115815315	115817256	e14neo_p300.3998
chr3	116014721	116015334	e14neo_p300.3999
chr3	116687643	116688949	e14neo_p300.4000
chr3	116690744	116691808	e14neo_p300.4001
chr3	117980961	117981698	e14neo_p300.4002
chr3	118146222	118147532	e14neo_p300.4003
chr3	118215048	118216088	e14neo_p300.4004
chr3	118723700	118724946	e14neo_p300.4005
chr3	119021957	119022713	e14neo_p300.4006
chr3	119036248	119037464	e14neo_p300.4007
chr3	119089949	119091300	e14neo_p300.4008
chr3	119150271	119150911	e14neo_p300.4009
chr3	119649828	119650618	e14neo_p300.4010
chr3	119651837	119653240	e14neo_p300.4011
chr3	119660204	119660919	e14neo_p300.4012
chr3	120038484	120039340	e14neo_p300.4013
chr3	120433840	120434944	e14neo_p300.4014
chr3	120578003	120579159	e14neo_p300.4015
chr3	120649609	120650262	e14neo_p300.4016
chr3	120685148	120687130	e14neo_p300.4017
chr3	121388856	121390034	e14neo_p300.4018
chr3	121402878	121404037	e14neo_p300.4019
chr3	122341314	122342308	e14neo_p300.4020
chr3	123299779	123300360	e14neo_p300.4021
chr3	123849723	123850475	e14neo_p300.4022
chr3	123858736	123859715	e14neo_p300.4023
chr3	123860385	123861325	e14neo_p300.4024
chr3	126425619	126426710	e14neo_p300.4025
chr3	126428291	126429288	e14neo_p300.4026
chr3	126996890	126997648	e14neo_p300.4027
chr3	127089530	127090655	e14neo_p300.4028
chr3	127100486	127101332	e14neo_p300.4029
chr3	127119586	127120584	e14neo_p300.4030
chr3	127187981	127188772	e14neo_p300.4031
chr3	127190028	127190701	e14neo_p300.4032
chr3	127327868	127329689	e14neo_p300.4033
chr3	127342437	127344163	e14neo_p300.4034
chr3	127348443	127350049	e14neo_p300.4035
chr3	127354289	127355811	e14neo_p300.4036
chr3	127403889	127404768	e14neo_p300.4038
chr3	127408046	127409680	e14neo_p300.4039
chr3	127448093	127449536	e14neo_p300.4040
chr3	127452052	127453738	e14neo_p300.4041
chr3	127555311	127557267	e14neo_p300.4042
chr3	128222541	128224306	e14neo_p300.4043
chr3	129992945	129993773	e14neo_p300.4044
chr3	130541136	130542558	e14neo_p300.4045
chr3	130649825	130650708	e14neo_p300.4046
chr3	130664874	130666720	e14neo_p300.4047
chr3	130857126	130858155	e14neo_p300.4048
chr3	131678114	131678902	e14neo_p300.4049
chr3	132714723	132715813	e14neo_p300.4050
chr3	133417522	133418454	e14neo_p300.4051
chr3	133539193	133540212	e14neo_p300.4052
chr3	133852223	133853667	e14neo_p300.4053
chr3	133965442	133967024	e14neo_p300.4054
chr3	134265663	134266472	e14neo_p300.4055
chr3	134268150	134269259	e14neo_p300.4056
chr3	135065111	135065800	e14neo_p300.4057
chr3	136498622	136499603	e14neo_p300.4058
chr3	136719130	136720772	e14neo_p300.4059
chr3	137192445	137193538	e14neo_p300.4060
chr3	137244283	137244868	e14neo_p300.4061
chr3	137346343	137347341	e14neo_p300.4062
chr3	138463494	138465176	e14neo_p300.4063
chr3	138465573	138466246	e14neo_p300.4064
chr3	138523825	138524867	e14neo_p300.4065
chr3	138686210	138687169	e14neo_p300.4066
chr3	139548328	139551005	e14neo_p300.4067
chr3	139576291	139577749	e14neo_p300.4068
chr3	140139018	140140191	e14neo_p300.4069
chr3	140859928	140861158	e14neo_p300.4070
chr3	141599142	141600207	e14neo_p300.4071
chr3	141602793	141603916	e14neo_p300.4072
chr3	141606000	141607064	e14neo_p300.4073
chr3	141615527	141616606	e14neo_p300.4074
chr3	141896372	141897564	e14neo_p300.4075
chr3	143577068	143578267	e14neo_p300.4076
chr3	143648075	143649582	e14neo_p300.4077
chr3	143836447	143837912	e14neo_p300.4078
chr3	143860936	143862291	e14neo_p300.4079
chr3	144041023	144042227	e14neo_p300.4080
chr3	144073722	144074470	e14neo_p300.4081
chr3	144208486	144210004	e14neo_p300.4082
chr3	144213257	144214089	e14neo_p300.4083
chr3	145453385	145454228	e14neo_p300.4084
chr3	145553073	145554003	e14neo_p300.4085
chr3	145981195	145983167	e14neo_p300.4086
chr3	146000485	146001610	e14neo_p300.4087
chr3	146844063	146846203	e14neo_p300.4088
chr3	147411984	147414181	e14neo_p300.4089
chr3	147830420	147831144	e14neo_p300.4090
chr3	148222502	148223869	e14neo_p300.4092
chr3	148345137	148346946	e14neo_p300.4093
chr3	148597679	148598806	e14neo_p300.4094
chr3	148957939	148959489	e14neo_p300.4095
chr3	149005215	149006195	e14neo_p300.4096
chr3	149048143	149048932	e14neo_p300.4097
chr3	149212995	149214260	e14neo_p300.4098
chr3	149266646	149267341	e14neo_p300.4099
chr3	149591585	149592538	e14neo_p300.4100
chr3	150022090	150022964	e14neo_p300.4101
chr3	150312881	150313584	e14neo_p300.4102
chr3	152416420	152417486	e14neo_p300.4103
chr3	153324764	153325478	e14neo_p300.4104
chr3	153777909	153778858	e14neo_p300.4105
chr3	154077348	154077846	e14neo_p300.4106
chr3	155324984	155325878	e14neo_p300.4107
chr3	155702023	155702818	e14neo_p300.4108
chr3	155962652	155963700	e14neo_p300.4109
chr3	156117893	156118591	e14neo_p300.4110
chr3	156253431	156254244	e14neo_p300.4111
chr3	156429080	156429877	e14neo_p300.4112
chr3	156583270	156584237	e14neo_p300.4113
chr3	156610054	156611009	e14neo_p300.4114
chr3	156644866	156645876	e14neo_p300.4115
chr3	159547891	159549776	e14neo_p300.4117
chr4	62652138	62653079	e14neo_p300.4281
chr4	84278410	84279834	e14neo_p300.4361
chr4	87293724	87294939	e14neo_p300.4370
chr4	148241645	148242799	e14neo_p300.4593
chr4	3894559	3895252	e14neo_p300.4118
chr4	3910690	3911365	e14neo_p300.4119
chr4	5889021	5891014	e14neo_p300.4120
chr4	6317321	6318157	e14neo_p300.4121
chr4	6441634	6442315	e14neo_p300.4122
chr4	6839798	6841585	e14neo_p300.4123
chr4	7924104	7925137	e14neo_p300.4124
chr4	8025002	8026008	e14neo_p300.4125
chr4	8348089	8349168	e14neo_p300.4126
chr4	8504111	8505099	e14neo_p300.4127
chr4	8725848	8727411	e14neo_p300.4128
chr4	8803258	8804286	e14neo_p300.4129
chr4	8876828	8877872	e14neo_p300.4130
chr4	8884615	8885518	e14neo_p300.4131
chr4	8946106	8947385	e14neo_p300.4132
chr4	8953417	8955498	e14neo_p300.4133
chr4	8955613	8956454	e14neo_p300.4134
chr4	9006752	9007625	e14neo_p300.4135
chr4	9021311	9022282	e14neo_p300.4136
chr4	9062744	9063781	e14neo_p300.4137
chr4	9111304	9112255	e14neo_p300.4138
chr4	10901547	10902460	e14neo_p300.4139
chr4	10902648	10905012	e14neo_p300.4140
chr4	11688951	11690260	e14neo_p300.4141
chr4	12433568	12434682	e14neo_p300.4142
chr4	12556207	12557178	e14neo_p300.4143
chr4	12697215	12698236	e14neo_p300.4144
chr4	12726609	12727622	e14neo_p300.4145
chr4	12908871	12909849	e14neo_p300.4146
chr4	12911311	12912265	e14neo_p300.4147
chr4	13072016	13073213	e14neo_p300.4148
chr4	13073584	13075394	e14neo_p300.4149
chr4	13175390	13176240	e14neo_p300.4150
chr4	13213199	13214139	e14neo_p300.4151
chr4	13227075	13228076	e14neo_p300.4152
chr4	13230333	13231388	e14neo_p300.4153
chr4	13262180	13263226	e14neo_p300.4154
chr4	13335103	13336287	e14neo_p300.4155
chr4	13463656	13464494	e14neo_p300.4156
chr4	13526555	13528633	e14neo_p300.4157
chr4	13585915	13587084	e14neo_p300.4158
chr4	13643083	13644284	e14neo_p300.4159
chr4	13704722	13706807	e14neo_p300.4160
chr4	13813269	13814106	e14neo_p300.4161
chr4	13884886	13885778	e14neo_p300.4162
chr4	14014859	14016054	e14neo_p300.4163
chr4	14033026	14034187	e14neo_p300.4164
chr4	14109972	14110806	e14neo_p300.4165
chr4	14396028	14397285	e14neo_p300.4166
chr4	16284921	16285516	e14neo_p300.4167
chr4	20270160	20271180	e14neo_p300.4168
chr4	20387335	20388243	e14neo_p300.4169
chr4	20437504	20438432	e14neo_p300.4170
chr4	20448623	20449790	e14neo_p300.4171
chr4	20556320	20557403	e14neo_p300.4172
chr4	21197494	21198029	e14neo_p300.4173
chr4	21538422	21539277	e14neo_p300.4174
chr4	21616295	21617368	e14neo_p300.4175
chr4	22762143	22763557	e14neo_p300.4176
chr4	22897324	22898700	e14neo_p300.4177
chr4	22899707	22901751	e14neo_p300.4178
chr4	23076857	23077399	e14neo_p300.4179
chr4	23099811	23101675	e14neo_p300.4180
chr4	23417027	23417982	e14neo_p300.4181
chr4	23438185	23439803	e14neo_p300.4182
chr4	23671125	23671858	e14neo_p300.4183
chr4	23770434	23772775	e14neo_p300.4184
chr4	23909970	23911772	e14neo_p300.4185
chr4	23920923	23922078	e14neo_p300.4186
chr4	24140014	24141617	e14neo_p300.4187
chr4	24174594	24176982	e14neo_p300.4188
chr4	24355669	24358409	e14neo_p300.4189
chr4	24557517	24559226	e14neo_p300.4190
chr4	27352703	27353726	e14neo_p300.4191
chr4	28822342	28823410	e14neo_p300.4192
chr4	28828266	28830352	e14neo_p300.4193
chr4	29010720	29011133	e14neo_p300.4194
chr4	30194835	30195984	e14neo_p300.4195
chr4	31293106	31294102	e14neo_p300.4196
chr4	31308295	31309387	e14neo_p300.4197
chr4	31758407	31759978	e14neo_p300.4198
chr4	32389619	32391580	e14neo_p300.4199
chr4	32518891	32519902	e14neo_p300.4200
chr4	32595197	32597704	e14neo_p300.4201
chr4	33611100	33612343	e14neo_p300.4202
chr4	33613233	33614353	e14neo_p300.4203
chr4	33822687	33823654	e14neo_p300.4204
chr4	33926923	33927807	e14neo_p300.4205
chr4	34203862	34204744	e14neo_p300.4206
chr4	35071715	35073262	e14neo_p300.4207
chr4	35322693	35324040	e14neo_p300.4208
chr4	35635899	35636948	e14neo_p300.4209
chr4	35844669	35845785	e14neo_p300.4210
chr4	35874578	35875669	e14neo_p300.4211
chr4	36130281	36131516	e14neo_p300.4212
chr4	36133323	36134263	e14neo_p300.4213
chr4	38171431	38172210	e14neo_p300.4214
chr4	38452891	38453530	e14neo_p300.4215
chr4	39291138	39292262	e14neo_p300.4216
chr4	39872766	39873760	e14neo_p300.4217
chr4	40720061	40720678	e14neo_p300.4218
chr4	41416694	41418484	e14neo_p300.4219
chr4	41558196	41559981	e14neo_p300.4220
chr4	41618516	41620633	e14neo_p300.4221
chr4	41627956	41628743	e14neo_p300.4222
chr4	41628785	41629656	e14neo_p300.4223
chr4	41631403	41632068	e14neo_p300.4224
chr4	41652943	41654820	e14neo_p300.4225
chr4	42085153	42086769	e14neo_p300.4226
chr4	44570514	44572054	e14neo_p300.4227
chr4	44986020	44987111	e14neo_p300.4228
chr4	45485419	45486899	e14neo_p300.4229
chr4	45686192	45687017	e14neo_p300.4230
chr4	45702392	45703482	e14neo_p300.4231
chr4	45726133	45727493	e14neo_p300.4232
chr4	45766009	45766977	e14neo_p300.4233
chr4	45767553	45769491	e14neo_p300.4234
chr4	45772054	45773016	e14neo_p300.4235
chr4	45831788	45832969	e14neo_p300.4236
chr4	46380243	46381087	e14neo_p300.4237
chr4	46582419	46582965	e14neo_p300.4238
chr4	46840221	46840764	e14neo_p300.4239
chr4	46901788	46902688	e14neo_p300.4240
chr4	47049967	47050825	e14neo_p300.4241
chr4	47303583	47304589	e14neo_p300.4242
chr4	47450273	47451385	e14neo_p300.4243
chr4	47531180	47532309	e14neo_p300.4244
chr4	47610432	47610927	e14neo_p300.4245
chr4	47711174	47712211	e14neo_p300.4246
chr4	47859093	47860128	e14neo_p300.4247
chr4	47912032	47913057	e14neo_p300.4248
chr4	48705531	48706337	e14neo_p300.4249
chr4	48791907	48793221	e14neo_p300.4250
chr4	48883345	48884682	e14neo_p300.4251
chr4	49054323	49055119	e14neo_p300.4252
chr4	49244742	49246396	e14neo_p300.4253
chr4	49572392	49573441	e14neo_p300.4254
chr4	49580297	49581127	e14neo_p300.4255
chr4	51991572	51992425	e14neo_p300.4256
chr4	52130523	52132177	e14neo_p300.4257
chr4	52679804	52680395	e14neo_p300.4258
chr4	53501648	53502179	e14neo_p300.4259
chr4	53524809	53525729	e14neo_p300.4260
chr4	53636645	53637432	e14neo_p300.4261
chr4	53647995	53648878	e14neo_p300.4262
chr4	53649831	53650876	e14neo_p300.4263
chr4	53908992	53909861	e14neo_p300.4264
chr4	54341005	54342522	e14neo_p300.4265
chr4	54770811	54771683	e14neo_p300.4266
chr4	55171126	55171630	e14neo_p300.4267
chr4	56101114	56102522	e14neo_p300.4268
chr4	56834130	56834918	e14neo_p300.4269
chr4	57620258	57620944	e14neo_p300.4270
chr4	58146559	58147398	e14neo_p300.4271
chr4	58483095	58483785	e14neo_p300.4272
chr4	58682652	58684326	e14neo_p300.4273
chr4	59286025	59286890	e14neo_p300.4274
chr4	59831532	59833149	e14neo_p300.4275
chr4	62119974	62120761	e14neo_p300.4276
chr4	62243280	62245530	e14neo_p300.4277
chr4	62273312	62274816	e14neo_p300.4278
chr4	62274858	62275750	e14neo_p300.4279
chr4	62416243	62417298	e14neo_p300.4280
chr4	63048753	63051147	e14neo_p300.4282
chr4	63119304	63120907	e14neo_p300.4283
chr4	63868306	63869081	e14neo_p300.4284
chr4	63920522	63921482	e14neo_p300.4285
chr4	64259267	64260223	e14neo_p300.4286
chr4	64912974	64913831	e14neo_p300.4287
chr4	65251472	65252077	e14neo_p300.4288
chr4	65271708	65272477	e14neo_p300.4289
chr4	65548883	65550075	e14neo_p300.4290
chr4	65991598	65992211	e14neo_p300.4291
chr4	66143443	66144347	e14neo_p300.4292
chr4	66176407	66177502	e14neo_p300.4293
chr4	66283662	66284768	e14neo_p300.4294
chr4	66352619	66353456	e14neo_p300.4295
chr4	67250737	67251819	e14neo_p300.4296
chr4	67322725	67323798	e14neo_p300.4297
chr4	69198946	69199838	e14neo_p300.4298
chr4	69919133	69919754	e14neo_p300.4299
chr4	70890376	70892268	e14neo_p300.4300
chr4	71142316	71143470	e14neo_p300.4301
chr4	71144646	71146989	e14neo_p300.4302
chr4	71387862	71389344	e14neo_p300.4303
chr4	71425773	71426717	e14neo_p300.4304
chr4	71593828	71595206	e14neo_p300.4305
chr4	71989112	71990482	e14neo_p300.4306
chr4	72045096	72046871	e14neo_p300.4307
chr4	72130238	72131079	e14neo_p300.4308
chr4	72184770	72185795	e14neo_p300.4309
chr4	72232598	72233774	e14neo_p300.4310
chr4	72427822	72428540	e14neo_p300.4311
chr4	74199640	74200491	e14neo_p300.4312
chr4	74909334	74910214	e14neo_p300.4313
chr4	75207230	75209338	e14neo_p300.4314
chr4	75652381	75653349	e14neo_p300.4315
chr4	76015635	76016530	e14neo_p300.4316
chr4	76084326	76085131	e14neo_p300.4317
chr4	76093103	76094686	e14neo_p300.4318
chr4	76904926	76906338	e14neo_p300.4319
chr4	77343979	77344645	e14neo_p300.4320
chr4	77723043	77724042	e14neo_p300.4321
chr4	78955735	78956794	e14neo_p300.4322
chr4	79176724	79177716	e14neo_p300.4323
chr4	80510312	80511112	e14neo_p300.4324
chr4	81211582	81213284	e14neo_p300.4325
chr4	81213353	81214695	e14neo_p300.4326
chr4	81219410	81220397	e14neo_p300.4327
chr4	81224584	81225565	e14neo_p300.4328
chr4	81270945	81272020	e14neo_p300.4329
chr4	81372591	81374185	e14neo_p300.4330
chr4	81560018	81560640	e14neo_p300.4331
chr4	81571216	81572191	e14neo_p300.4332
chr4	81583009	81583944	e14neo_p300.4333
chr4	81606273	81607782	e14neo_p300.4334
chr4	81608294	81608873	e14neo_p300.4335
chr4	81645308	81646277	e14neo_p300.4336
chr4	81672977	81673789	e14neo_p300.4337
chr4	81871881	81873163	e14neo_p300.4338
chr4	81914080	81914914	e14neo_p300.4339
chr4	81949915	81951181	e14neo_p300.4340
chr4	81982555	81984000	e14neo_p300.4341
chr4	81989961	81991572	e14neo_p300.4342
chr4	82083212	82084369	e14neo_p300.4343
chr4	82109838	82110983	e14neo_p300.4344
chr4	82157055	82160256	e14neo_p300.4345
chr4	82174483	82175494	e14neo_p300.4346
chr4	82178454	82179676	e14neo_p300.4347
chr4	82201430	82202344	e14neo_p300.4348
chr4	82230104	82231117	e14neo_p300.4349
chr4	82259564	82260747	e14neo_p300.4350
chr4	82267948	82269125	e14neo_p300.4351
chr4	82307609	82308989	e14neo_p300.4352
chr4	82335556	82337851	e14neo_p300.4353
chr4	82350338	82351729	e14neo_p300.4354
chr4	82509097	82509977	e14neo_p300.4355
chr4	82536640	82537572	e14neo_p300.4356
chr4	82591332	82593211	e14neo_p300.4357
chr4	82812726	82813618	e14neo_p300.4358
chr4	82828929	82829870	e14neo_p300.4359
chr4	82851957	82853906	e14neo_p300.4360
chr4	84633497	84634436	e14neo_p300.4362
chr4	84906509	84907187	e14neo_p300.4363
chr4	85413822	85414767	e14neo_p300.4364
chr4	86670205	86671232	e14neo_p300.4365
chr4	86687070	86687918	e14neo_p300.4366
chr4	86688985	86689697	e14neo_p300.4367
chr4	87106831	87108241	e14neo_p300.4368
chr4	87145992	87147058	e14neo_p300.4369
chr4	87855029	87855946	e14neo_p300.4371
chr4	87856880	87858073	e14neo_p300.4372
chr4	87983747	87984712	e14neo_p300.4373
chr4	89316967	89318415	e14neo_p300.4374
chr4	90103978	90106095	e14neo_p300.4375
chr4	90747048	90748298	e14neo_p300.4376
chr4	90758511	90759909	e14neo_p300.4377
chr4	90956790	90957659	e14neo_p300.4378
chr4	90977351	90978240	e14neo_p300.4379
chr4	91256144	91257127	e14neo_p300.4380
chr4	92062710	92064332	e14neo_p300.4381
chr4	94851244	94853148	e14neo_p300.4382
chr4	95030962	95032063	e14neo_p300.4383
chr4	95350332	95352204	e14neo_p300.4384
chr4	95522351	95523312	e14neo_p300.4385
chr4	95591425	95592147	e14neo_p300.4386
chr4	96364108	96365308	e14neo_p300.4387
chr4	96372051	96372941	e14neo_p300.4388
chr4	96385452	96386574	e14neo_p300.4389
chr4	96634877	96636899	e14neo_p300.4390
chr4	96641423	96642401	e14neo_p300.4391
chr4	96646075	96647648	e14neo_p300.4392
chr4	96799130	96800070	e14neo_p300.4393
chr4	96859514	96860613	e14neo_p300.4394
chr4	96902244	96903744	e14neo_p300.4395
chr4	96947003	96948671	e14neo_p300.4396
chr4	96948753	96950129	e14neo_p300.4397
chr4	97084950	97085996	e14neo_p300.4398
chr4	97241836	97242734	e14neo_p300.4399
chr4	97267584	97268760	e14neo_p300.4400
chr4	97268867	97269965	e14neo_p300.4401
chr4	97276427	97278883	e14neo_p300.4402
chr4	97314078	97316692	e14neo_p300.4403
chr4	97327859	97329019	e14neo_p300.4404
chr4	97380577	97381795	e14neo_p300.4405
chr4	97410655	97413144	e14neo_p300.4406
chr4	97454064	97454925	e14neo_p300.4407
chr4	97535061	97536590	e14neo_p300.4408
chr4	97546661	97547888	e14neo_p300.4409
chr4	97589846	97592163	e14neo_p300.4410
chr4	97593008	97594753	e14neo_p300.4411
chr4	97688383	97689268	e14neo_p300.4412
chr4	98004921	98005852	e14neo_p300.4413
chr4	98226432	98227672	e14neo_p300.4414
chr4	98244198	98245421	e14neo_p300.4415
chr4	98321105	98321641	e14neo_p300.4416
chr4	98424729	98425902	e14neo_p300.4417
chr4	99327544	99328172	e14neo_p300.4418
chr4	100097139	100097930	e14neo_p300.4419
chr4	100408093	100409273	e14neo_p300.4420
chr4	100529830	100530879	e14neo_p300.4421
chr4	100568510	100569381	e14neo_p300.4422
chr4	101122625	101123460	e14neo_p300.4423
chr4	102085676	102087114	e14neo_p300.4424
chr4	102206553	102207670	e14neo_p300.4425
chr4	103308804	103309667	e14neo_p300.4426
chr4	103554019	103554954	e14neo_p300.4427
chr4	103594846	103595821	e14neo_p300.4428
chr4	103746466	103747695	e14neo_p300.4429
chr4	103785639	103786867	e14neo_p300.4430
chr4	103941829	103943485	e14neo_p300.4431
chr4	103975399	103976440	e14neo_p300.4432
chr4	104112064	104112710	e14neo_p300.4433
chr4	104396601	104397431	e14neo_p300.4434
chr4	104842396	104844209	e14neo_p300.4435
chr4	104847289	104848879	e14neo_p300.4436
chr4	104853104	104854430	e14neo_p300.4437
chr4	105024573	105025591	e14neo_p300.4438
chr4	105147218	105149603	e14neo_p300.4439
chr4	105776067	105777036	e14neo_p300.4440
chr4	105934650	105935393	e14neo_p300.4441
chr4	106452232	106453232	e14neo_p300.4442
chr4	106488127	106489190	e14neo_p300.4443
chr4	106512414	106513269	e14neo_p300.4444
chr4	106539172	106540085	e14neo_p300.4445
chr4	106628157	106629626	e14neo_p300.4446
chr4	107412231	107413407	e14neo_p300.4447
chr4	107489520	107490933	e14neo_p300.4448
chr4	108452797	108454103	e14neo_p300.4449
chr4	108897583	108898384	e14neo_p300.4450
chr4	109434202	109436781	e14neo_p300.4451
chr4	109461773	109462898	e14neo_p300.4452
chr4	109487625	109488633	e14neo_p300.4453
chr4	109534770	109536654	e14neo_p300.4454
chr4	111269538	111270572	e14neo_p300.4455
chr4	111307935	111308863	e14neo_p300.4456
chr4	111358346	111359556	e14neo_p300.4457
chr4	114153977	114154672	e14neo_p300.4458
chr4	114350611	114351633	e14neo_p300.4459
chr4	114774157	114774852	e14neo_p300.4460
chr4	114788443	114789299	e14neo_p300.4461
chr4	116726341	116727235	e14neo_p300.4462
chr4	116861892	116863354	e14neo_p300.4463
chr4	117317385	117318311	e14neo_p300.4464
chr4	117330054	117331141	e14neo_p300.4465
chr4	117932920	117935310	e14neo_p300.4466
chr4	117948729	117949900	e14neo_p300.4467
chr4	118024151	118025077	e14neo_p300.4468
chr4	118687462	118688175	e14neo_p300.4469
chr4	118700787	118701450	e14neo_p300.4470
chr4	119011080	119012061	e14neo_p300.4471
chr4	119132966	119134145	e14neo_p300.4472
chr4	119135251	119136001	e14neo_p300.4473
chr4	119305650	119306507	e14neo_p300.4474
chr4	119658874	119660114	e14neo_p300.4475
chr4	119717383	119718160	e14neo_p300.4476
chr4	119860732	119861968	e14neo_p300.4477
chr4	119898987	119900043	e14neo_p300.4478
chr4	119914873	119916547	e14neo_p300.4479
chr4	119920964	119922495	e14neo_p300.4480
chr4	119924581	119926158	e14neo_p300.4481
chr4	119931371	119933260	e14neo_p300.4482
chr4	119934462	119935958	e14neo_p300.4483
chr4	119949657	119950502	e14neo_p300.4484
chr4	119953485	119954387	e14neo_p300.4485
chr4	119954763	119956363	e14neo_p300.4486
chr4	119976878	119977964	e14neo_p300.4487
chr4	120041172	120041982	e14neo_p300.4488
chr4	122568002	122569144	e14neo_p300.4489
chr4	122727720	122728835	e14neo_p300.4490
chr4	122730102	122731108	e14neo_p300.4491
chr4	123712207	123714226	e14neo_p300.4492
chr4	123725412	123726419	e14neo_p300.4493
chr4	123870169	123870951	e14neo_p300.4494
chr4	123954056	123955793	e14neo_p300.4495
chr4	124037075	124038173	e14neo_p300.4496
chr4	124154826	124155784	e14neo_p300.4497
chr4	124269921	124271719	e14neo_p300.4498
chr4	124303827	124304786	e14neo_p300.4499
chr4	124349046	124350945	e14neo_p300.4500
chr4	124868118	124868921	e14neo_p300.4501
chr4	124959576	124960536	e14neo_p300.4502
chr4	124992623	124993831	e14neo_p300.4503
chr4	125155003	125155956	e14neo_p300.4504
chr4	125162477	125163861	e14neo_p300.4505
chr4	125212020	125213208	e14neo_p300.4506
chr4	125491271	125492052	e14neo_p300.4507
chr4	126190464	126191101	e14neo_p300.4508
chr4	126316257	126317242	e14neo_p300.4509
chr4	126325231	126326422	e14neo_p300.4510
chr4	126904131	126905219	e14neo_p300.4511
chr4	127045468	127046061	e14neo_p300.4512
chr4	127812015	127813129	e14neo_p300.4513
chr4	128392399	128393744	e14neo_p300.4514
chr4	128648058	128648912	e14neo_p300.4515
chr4	128801789	128802760	e14neo_p300.4516
chr4	129378381	129380373	e14neo_p300.4517
chr4	129448958	129449717	e14neo_p300.4518
chr4	129655439	129656082	e14neo_p300.4519
chr4	129721164	129722017	e14neo_p300.4520
chr4	129755591	129756287	e14neo_p300.4521
chr4	130152065	130153299	e14neo_p300.4522
chr4	130154668	130155615	e14neo_p300.4523
chr4	130360534	130361683	e14neo_p300.4524
chr4	130370465	130371618	e14neo_p300.4525
chr4	130421494	130422421	e14neo_p300.4526
chr4	130515723	130516739	e14neo_p300.4527
chr4	130616473	130617106	e14neo_p300.4528
chr4	130715402	130716677	e14neo_p300.4529
chr4	130761181	130763757	e14neo_p300.4530
chr4	130773293	130774216	e14neo_p300.4531
chr4	130799447	130800520	e14neo_p300.4532
chr4	130808625	130809710	e14neo_p300.4533
chr4	131040398	131041336	e14neo_p300.4534
chr4	131307893	131308731	e14neo_p300.4535
chr4	131589622	131591001	e14neo_p300.4536
chr4	132576873	132577863	e14neo_p300.4537
chr4	132578805	132579981	e14neo_p300.4538
chr4	132646182	132647454	e14neo_p300.4539
chr4	132647956	132649173	e14neo_p300.4540
chr4	132855516	132856253	e14neo_p300.4541
chr4	133064812	133065447	e14neo_p300.4542
chr4	133216217	133217007	e14neo_p300.4543
chr4	133285092	133286550	e14neo_p300.4544
chr4	133368785	133370687	e14neo_p300.4545
chr4	133466261	133467378	e14neo_p300.4546
chr4	133986217	133987557	e14neo_p300.4547
chr4	134187351	134188154	e14neo_p300.4548
chr4	134189862	134190767	e14neo_p300.4549
chr4	134506170	134507319	e14neo_p300.4550
chr4	135406025	135407390	e14neo_p300.4551
chr4	135779601	135780536	e14neo_p300.4552
chr4	136254322	136255384	e14neo_p300.4553
chr4	136258076	136259162	e14neo_p300.4554
chr4	136328635	136329784	e14neo_p300.4555
chr4	136372511	136373479	e14neo_p300.4556
chr4	136396707	136397586	e14neo_p300.4557
chr4	136460620	136461354	e14neo_p300.4558
chr4	136683886	136684803	e14neo_p300.4559
chr4	137452527	137453736	e14neo_p300.4560
chr4	138003051	138004020	e14neo_p300.4561
chr4	138050685	138051281	e14neo_p300.4562
chr4	138092726	138093791	e14neo_p300.4563
chr4	138152207	138153099	e14neo_p300.4564
chr4	138244746	138245749	e14neo_p300.4565
chr4	138248759	138249582	e14neo_p300.4566
chr4	138255917	138256769	e14neo_p300.4567
chr4	138595807	138596425	e14neo_p300.4568
chr4	138610099	138611180	e14neo_p300.4569
chr4	138802044	138802696	e14neo_p300.4570
chr4	139146067	139147016	e14neo_p300.4571
chr4	139314189	139315435	e14neo_p300.4572
chr4	139362690	139364089	e14neo_p300.4573
chr4	139487281	139488279	e14neo_p300.4574
chr4	139488418	139489967	e14neo_p300.4575
chr4	139585422	139587114	e14neo_p300.4576
chr4	139625481	139626875	e14neo_p300.4577
chr4	139703051	139703754	e14neo_p300.4578
chr4	139743258	139744447	e14neo_p300.4579
chr4	139774631	139775731	e14neo_p300.4580
chr4	139798158	139798821	e14neo_p300.4581
chr4	140061249	140062169	e14neo_p300.4582
chr4	141062183	141063255	e14neo_p300.4583
chr4	141422584	141423406	e14neo_p300.4584
chr4	141452911	141453758	e14neo_p300.4585
chr4	141636575	141637348	e14neo_p300.4586
chr4	142005285	142006142	e14neo_p300.4587
chr4	142091064	142091775	e14neo_p300.4588
chr4	147495135	147497274	e14neo_p300.4589
chr4	147745441	147746573	e14neo_p300.4590
chr4	148144501	148145477	e14neo_p300.4591
chr4	148228186	148228680	e14neo_p300.4592
chr4	148245479	148246472	e14neo_p300.4594
chr4	148968849	148969578	e14neo_p300.4595
chr4	149180718	149181476	e14neo_p300.4596
chr4	149249761	149250787	e14neo_p300.4597
chr4	149267537	149268554	e14neo_p300.4598
chr4	149332408	149333335	e14neo_p300.4599
chr4	149364171	149364943	e14neo_p300.4600
chr4	149746944	149748613	e14neo_p300.4601
chr4	149980512	149981451	e14neo_p300.4602
chr4	150288039	150289526	e14neo_p300.4603
chr4	150539381	150540347	e14neo_p300.4604
chr4	150552807	150553710	e14neo_p300.4605
chr4	150676089	150677037	e14neo_p300.4606
chr4	150823729	150824608	e14neo_p300.4607
chr4	151631090	151631833	e14neo_p300.4608
chr4	151641621	151642474	e14neo_p300.4609
chr4	151778999	151780002	e14neo_p300.4610
chr4	151885927	151886905	e14neo_p300.4611
chr4	151946289	151946853	e14neo_p300.4612
chr4	151981322	151982127	e14neo_p300.4613
chr4	151991769	151992239	e14neo_p300.4614
chr4	152001985	152002949	e14neo_p300.4615
chr4	152003508	152004564	e14neo_p300.4616
chr4	152048134	152048813	e14neo_p300.4617
chr4	152391958	152392793	e14neo_p300.4618
chr4	152598353	152599606	e14neo_p300.4619
chr4	153303769	153304603	e14neo_p300.4620
chr4	153783190	153784190	e14neo_p300.4621
chr4	153873702	153874689	e14neo_p300.4622
chr4	153877054	153878260	e14neo_p300.4623
chr4	153886449	153887350	e14neo_p300.4624
chr4	153956341	153957787	e14neo_p300.4625
chr4	153973733	153974785	e14neo_p300.4626
chr4	154322138	154323895	e14neo_p300.4627
chr4	154587162	154588144	e14neo_p300.4628
chr4	154620337	154621159	e14neo_p300.4629
chr5	132250376	132251984	e14neo_p300.5056
chr5	3404785	3405737	e14neo_p300.4630
chr5	4311287	4312269	e14neo_p300.4631
chr5	4485651	4486808	e14neo_p300.4632
chr5	4525899	4527142	e14neo_p300.4633
chr5	4814156	4815370	e14neo_p300.4634
chr5	4851018	4852146	e14neo_p300.4635
chr5	4857839	4859034	e14neo_p300.4636
chr5	4876728	4878668	e14neo_p300.4637
chr5	5139584	5140471	e14neo_p300.4638
chr5	6167589	6168409	e14neo_p300.4639
chr5	9044479	9045487	e14neo_p300.4640
chr5	9346353	9347102	e14neo_p300.4641
chr5	9424304	9425214	e14neo_p300.4642
chr5	9702730	9703819	e14neo_p300.4643
chr5	10592069	10593230	e14neo_p300.4644
chr5	13312344	13313372	e14neo_p300.4645
chr5	13378879	13379933	e14neo_p300.4646
chr5	13420772	13422101	e14neo_p300.4647
chr5	13469323	13471524	e14neo_p300.4648
chr5	14194773	14195778	e14neo_p300.4649
chr5	15355643	15356886	e14neo_p300.4650
chr5	15499007	15499775	e14neo_p300.4651
chr5	15507898	15508915	e14neo_p300.4652
chr5	15592411	15593493	e14neo_p300.4653
chr5	15598830	15599730	e14neo_p300.4654
chr5	15671609	15673009	e14neo_p300.4655
chr5	15741246	15744452	e14neo_p300.4656
chr5	16620658	16621530	e14neo_p300.4657
chr5	17005648	17007304	e14neo_p300.4658
chr5	17267885	17268710	e14neo_p300.4659
chr5	17641331	17642271	e14neo_p300.4660
chr5	19285744	19286340	e14neo_p300.4661
chr5	19561877	19563076	e14neo_p300.4662
chr5	20676630	20677605	e14neo_p300.4663
chr5	21598633	21601647	e14neo_p300.4664
chr5	21767844	21768824	e14neo_p300.4665
chr5	22377986	22378913	e14neo_p300.4666
chr5	22508597	22509961	e14neo_p300.4667
chr5	22919619	22920538	e14neo_p300.4668
chr5	23524105	23526411	e14neo_p300.4669
chr5	23552002	23552692	e14neo_p300.4670
chr5	23629979	23631059	e14neo_p300.4671
chr5	23879724	23880564	e14neo_p300.4672
chr5	24117549	24118590	e14neo_p300.4673
chr5	24129010	24130684	e14neo_p300.4674
chr5	24157680	24158704	e14neo_p300.4675
chr5	24512453	24513141	e14neo_p300.4676
chr5	24666188	24666989	e14neo_p300.4677
chr5	25157765	25158997	e14neo_p300.4678
chr5	25160152	25160970	e14neo_p300.4679
chr5	25171543	25172527	e14neo_p300.4680
chr5	25243605	25245423	e14neo_p300.4681
chr5	28199907	28200787	e14neo_p300.4682
chr5	28687226	28688062	e14neo_p300.4683
chr5	31041624	31042476	e14neo_p300.4684
chr5	32637438	32638020	e14neo_p300.4685
chr5	33015288	33016396	e14neo_p300.4686
chr5	33884201	33886263	e14neo_p300.4687
chr5	34037571	34038655	e14neo_p300.4688
chr5	35479895	35481598	e14neo_p300.4689
chr5	35483668	35484605	e14neo_p300.4690
chr5	36250430	36251426	e14neo_p300.4691
chr5	36257980	36258721	e14neo_p300.4692
chr5	36260694	36261923	e14neo_p300.4693
chr5	36267429	36268587	e14neo_p300.4694
chr5	36601944	36602686	e14neo_p300.4695
chr5	37455798	37456825	e14neo_p300.4696
chr5	37500469	37501140	e14neo_p300.4697
chr5	37786739	37787614	e14neo_p300.4698
chr5	38251216	38252388	e14neo_p300.4699
chr5	38779465	38780451	e14neo_p300.4700
chr5	39042762	39043386	e14neo_p300.4701
chr5	39203440	39205766	e14neo_p300.4702
chr5	39272614	39274147	e14neo_p300.4703
chr5	39277717	39278790	e14neo_p300.4704
chr5	39568980	39569963	e14neo_p300.4705
chr5	39571922	39573429	e14neo_p300.4706
chr5	40162595	40163920	e14neo_p300.4707
chr5	41969140	41969890	e14neo_p300.4708
chr5	42301212	42301959	e14neo_p300.4709
chr5	42914157	42915457	e14neo_p300.4710
chr5	43070599	43071661	e14neo_p300.4711
chr5	43729933	43731001	e14neo_p300.4712
chr5	44198798	44199876	e14neo_p300.4713
chr5	44675407	44676117	e14neo_p300.4714
chr5	44864917	44866054	e14neo_p300.4715
chr5	44928786	44930103	e14neo_p300.4716
chr5	44939617	44940419	e14neo_p300.4717
chr5	44970907	44972113	e14neo_p300.4718
[truncated: 4,630 more rows]
